# Supplementary material for: Comparative Genomics of Wild Bee and Flower Isolated Lactobacillus Reveals Potential Adaptation to the Bee Host
Source: Genome Biol Evol. 2019 Jul 1;11(8):2151–61. doi: 10.1093/gbe/evz136 (PMC6685495; doi:10.1093/gbe/evz136)
Supplement: evz136_Supplementary_Data [file evz136_supplementary_data.zip]

Archive with 2 entries (2 files):
- SupplementaryTable1-7.xlsx
- Supplementary_Figures_1-2.docx
