# Supplementary material for: Comparative Genomics of Wild Bee and Flower Isolated Lactobacillus Reveals Potential Adaptation to the Bee Host
Source: Genome Biol Evol. 2019 Jul 1;11(8):2151–61. doi: 10.1093/gbe/evz136 (PMC6685495; doi:10.1093/gbe/evz136)
Supplement: evz136_Supplementary_Data [file evz136_supplementary_data.zip › SupplementaryTable1-7.xlsx]

## Sheet: SupplementaryTable1
Supplementary Table 1: Lactobacillus Isolated and isolated from this Study (Bioproject PRJNA484967)
Species	Strain Name	Genome Size	Scaffolds	No. Plasmids	N50	Mean Coverage	No. CDS	GC%	Genome Completeness %	Genome Contamination %	Isolation Source	Genome Acession	SRA
L. kunkeei	3L	1574441	28	0	236678	353.29	1487	36.4	98.073	1.25	Honey Bee Hive honey Comb	QUBO00000000	SRR7665514
L. kunkeei	KA_01	1575592	66	0	63535	54.27	1486	36.6	97.76	0.938	Honey Bee Hive	QUBN00000000	SRR7665515
L. micheneri	HV_66	1475246	21	0	202980	42.05	1514	30.4	98.646	0	Megachile rotundata pollen provision #5	QUBM00000000	SRR7665516
L. micheneri	HV_23	1630478	91	0	248596	96.75	1634	30.5	98.646	1.57	Dialictus sp. #1 gut/Chilopsis linearis sp.linearis	QUBL00000000	SRR7665517
L. micheneri	HV_61	1528363	47	0	128809	120.42	1590	30.4	98.646	0	Megachile rotundata pollen provision #2	QUBK00000000	SRR7665518
L. micheneri	HV_60	1525598	39	0	130146	68.6	1585	30.3	98.646	0	Megachile rotundata pollen provision #2	QUBJ00000000	SRR7665519
L. micheneri	HV_65	1479398	30	0	264604	101.69	1523	30.5	98.646	0	Megachile rotundata pollen provision #4	QUBI00000000	SRR7665520
L. micheneri	HV_67	1460006	24	0	193236	201.76	1486	30.5	98.646	0	Megachile rotundata pollen provision #5	QUBH00000000	SRR7665521
L. micheneri	HV_63	1450921	24	0	193967	86.11	1482	30.6	98.646	0	Megachile rotundata pollen provision #3	QUBG00000000	SRR7665522
L. micheneri	HV_62	1449013	20	0	193967	64.8	1480	30.5	98.646	0	Megachile rotundata pollen provision #3	QUBF00000000	SRR7665523
L. micheneri	HV_05	1441799	11	0	356051	59.36	1498	30.5	98.021	0	Halictus tripartitus #1 gut/Abutilon Palmeri	QUBE00000000	SRR7665528
L. micheneri	HV_59	1396549	11	0	366982	111.21	1421	30.6	97.969	0	Megachile rotundata pollen provision #1	QUBD00000000	SRR7665529
L. micheneri	HV_11	1469740	9	0	368071	39.41	1508	30.5	98.646	0	Augochlorella sp. #1 gut/Abutilon palmeri	QUBC00000000	SRR7665530
L. micheneri	HV_21	1436986	12	0	368070	196.88	1461	30.6	98.646	0	Agapostemon sp. #1 exoskeleton swab / Abutilon palmeri	QUBB00000000	SRR7665531
L. micheneri	HV_31	1438116	15	0	368071	250.8	1461	30.6	98.646	0	Abutilon palmeri/Augochlorella sp. #2	QUBA00000000	SRR7665524
L. micheneri	HV_29	1472729	19	0	368071	262.88	1512	30.6	98.646	0	Abutilon palmeri Nectary/Agapostemon sp. #2 gut	QUAZ00000000	SRR7665525
L. micheneri	HV_03	1437161	14	0	368044	60.53	1468	30.6	98.646	0	Halictus tripartitus #2 gut/Abutilon palmeri	QUAY00000000	SRR7665526
L. micheneri	HV_14	1438090	15	0	368071	243.47	1463	30.6	98.646	0	Abutilon palmeri Nectary/Augochlorella sp. #1	QUAX00000000	SRR7665527
L. micheneri	HV_33	1435711	11	0	355877	70.12	1460	30.6	98.646	0	Abutilon palmeri Nectary/Agapostemon sp. #3	QUAW00000000	SRR7665532
L. micheneri	HV_13	1469645	10	0	368041	37.66	1510	30.5	98.646	0	Abutilon palmeri Nectary/Augochlorella sp. #1	QUAV00000000	SRR7665533
L. micheneri	HV_32	1469692	9	0	368071	206.69	1511	30.5	98.646	0	Abutilon palmeri Nectary/Agapostemon sp. #3	QUAU00000000	SRR7665535
L. timberlakei	HV_02	1497304	19	0	329506	48.83	1537	30.4	98.646	0	Agapostemon sp. #4 gut/ Abutilon palmeri Nectary	QUAT00000000	SRR7665534
L. timberlakei	HV_09	1508410	29	0	203100	31.36	1578	30.5	98.646	0	Agapostemon sp. #2 gut/ Abutilon palmeri	QUAS00000000	SRR7665537
L. timberlakei	HV_27	1504110	19	0	203169	15.31	1568	30.4	98.646	0	Abutilon palmeri Nectary/Agapostemon sp. #2 gut	QUAR00000000	SRR7665536
L. timberlakei	HV_28	1610025	25	0	133347	209.43	1668	30.2	98.646	0	Agapostemon sp. #2 gut/ Abutilon palmeri	QUAQ00000000	SRR7665539
L. timberlakei	HV_25	1585604	17	0	219133	71.45	1608	30.4	98.646	0	Dialictus sp. #2 gut/Abutilon palmeri	QUAP00000000	SRR7665538
L. timberlakei	HV_26	1513910	16	0	301502	229.77	1551	30.5	98.646	0	Agapostemon sp. #1 gut / Abutilon palmeri	QUAO00000000	SRR7665541
L. timberlakei	HV_10	1807226	29	0	228736	55.26	1853	30.2	98.646	0.536	Augochlorella sp. #2 gut/Abutilon palmeri	QUAN00000000	SRR7665540
L. timberlakei	HV_04	1549368	19	0	289791	23.82	1615	30.5	98.021	0	Augochlorella sp. #3 gut/ Abutilon palmeri	QUAM00000000	SRR7665542
Outgroup Lactobacillus from other literature
Species	Strain Name	Genome Size(in Mbp)	No. Scaffolds	No. Plasmids	N50	Mean Coverage	No. CDS	GC%	Isolation Source	Genome Completeness %	Genome Contamination %	Literature Source
L. quenuiae	HV_06	1575214	11	0	353416	49.15	1595	30.3	Augochlorella sp. gut/Abutilon palmeri	98.646	0.625	McFrederick, Vuong, and Rothman 2018
L. timberlakei	HV_12	1543077	15	0	287985	21.36	1597	30.5	Agapostemon sp. gut/Abutilon palmeri	98.646	0	McFrederick, Vuong, and Rothman 2018
L. micheneri	H_lig3	1462173	12	0	395082	>50	1535	30.1	Halictus ligatus gut/Abutilon palmeri	98.021	0	McFrederick, Vuong, and Rothman 2018
L. kunkeei	LAan	1554001	22	2	N/A	200	1426	37.1	Bee, Apis andreniformis			Tamarit et al., 2015
L. kunkeei	LAce	1525855	6	2	N/A	200	1384	37.2	Asiatic honeybee, Apis cerana			Tamarit et al., 2015
L. kunkeei	LAdo	1406916	9	0	N/A	200	1284	36.6	Giant honeybee, Apis dorsata			Tamarit et al., 2015
L. kunkeei	LAfl	1567135	13	1	N/A	200	1449	37	Little honeybee, Apis florea			Tamarit et al., 2015
L. kunkeei	LAko	1552941	7	0	N/A	200	1389	37.7	Bee, Apis koschevnikovi			Tamarit et al., 2015
L. kunkeei	LAla	1569644	47	0	N/A	200	1431	37	Himalayan honeybee, Apis laboriosa			Tamarit et al., 2015
L. kunkeei	LAni	1490020	8	0	N/A	200	1341	37.3	Bee, Apis nigrocincta			Tamarit et al., 2015
L. kunkeei	LAnu	1575859	16	0	N/A	200	1417	37.4	Bee, Apis nuluensis			Tamarit et al., 2015
L. kunkeei	LMbe	1478744	18	0	N/A	200	1338	36.5	Bee, Melipona beecheii			Tamarit et al., 2015
L. kunkeei	Lmbo	1560079	31	0	N/A	200	1409	37.1	Bee, Meliponla bocandei			Tamarit et al., 2015
L. kunkeei	Fhon2	1608264	8	0	N/A	160	1458	34.6	Honey Bee, Apis mellifera			Tamarit et al., 2015
L. kunkeei	MP2	1614522	1	0	N/A	600	1484	36.9	Honey Bee, Apis mellifera			Tamarit et al., 2015
L. kunkeei	EFB2	1566850	55	0	N/A	125	1402	36.9	Honey bee, Apis mellifera			Asenjo et al., 2016
L. apinorum	Fhon13	1460240	9	0	N/A	200	1342	33.8	Honey Bee, Apis mellifera			Djukic M et al., 2015
L. plantarum	JDM1	3197759	1	0	N/A	N/A	2976	44.7	Chinese commercial probiotic			Zheng et al., 2012
L. brevis	ATCC 367	2340228	1	2	N/A	N/A	2271	46.1
L. buchneri	CD034	2557037	1	0	N/A	N/A	2435	44.3	Stable grass silage			Heinl et al., 2012
L. ozensis	DSM 23829	1479955	36	0	N/A	100	1475	31.9	Flowers, Inula ciliaris			Kawasaki et al., 2011
L. sanfrancisensis	TMW 1.1304	1375770	1	2	N/A	N/A	1403	34.85	Sourdough bread dough			Vogel et al., 2011
L. florum	DSM 22689	1355137	25	0	N/A	N/A	2079	41.07	Flowers, Inula ciliaris			Endo et al., 2011

## Sheet: SupplementaryTable2
Supplementary Table 2: A) Annotation of every accessory genomic element bin created by ClustAGE B) The presence (1) or absence (0) of every bin and subelement across all 30 L. micheneri clade genomes
A)
bin_id	annotation(s)
bin1	locus_01385[100.00%]"hypothetical protein",locus_01386[100.00%]"hypothetical protein",locus_01387[100.00%]"hypothetical protein",locus_01388[100.00%]"hypothetical protein",locus_01389[100.00%]"hypothetical protein",locus_01390[100.00%]"hypothetical protein",locus_01391[100.00%]"hypothetical protein",locus_01392[100.00%]"hypothetical protein",locus_01393[100.00%]"hypothetical protein",locus_01394[…
bin2	locus_00896[100.00%]"Deoxyuridine 5'-triphosphate nucleotidohydrolase (EC 3.6.1.23)",locus_00897[100.00%]"hypothetical protein",locus_00898[100.00%]"hypothetical protein",locus_00899[100.00%]"hypothetical protein",locus_00900[100.00%]"Phage integrase",locus_00901[100.00%]"hypothetical protein",locus_00902[100.00%]"hypothetical protein",locus_00903[100.00%]"hypothetical protein",locus_00904[100.00…
bin3	locus_00024[100.00%]"hypothetical protein",locus_00025[100.00%]"hypothetical protein",locus_00026[100.00%]"hypothetical protein",locus_00027[100.00%]"Glucosyltransferase GtfG",locus_00028[100.00%]"Programmed cell death toxin MazF",locus_00029[100.00%]"Phage protein",locus_00030[100.00%]"hypothetical protein",locus_00031[100.00%]"hypothetical protein",locus_00032[100.00%]"YoeB toxin protein",locus…
bin4	locus_01484[100.00%]"hypothetical protein",locus_01485[100.00%]"hypothetical protein",locus_01486[100.00%]"hypothetical protein",locus_01487[100.00%]"hypothetical protein",locus_01488[100.00%]"hypothetical protein",locus_01489[100.00%]"hypothetical protein",locus_01490[100.00%]"Deoxyuridine 5'-triphosphate nucleotidohydrolase (EC 3.6.1.23)",locus_01491[100.00%]"hypothetical protein",locus_01492[1…
bin5	locus_01357[100.00%]"hypothetical protein",locus_01358[100.00%]"hypothetical protein",locus_01359[100.00%]"hypothetical protein",locus_01360[100.00%]"extracellular protein",locus_01361[100.00%]"hypothetical protein",locus_01362[100.00%]"Multi antimicrobial extrusion protein (Na(+)/drug antiporter), MATE family of MDR efflux pumps",locus_01363[100.00%]"hypothetical protein",locus_01364[100.00%]"hy…
bin6	locus_01430[100.00%]"Fusobacterium outer membrane protein family",locus_01431[100.00%]"hypothetical protein",locus_01432[100.00%]"Lead, cadmium, zinc and mercury transporting ATPase (EC 3.6.3.3) (EC 3.6.3.5); Copper-translocating P-type ATPase (EC 3.6.3.4)",locus_01433[100.00%]"possible large adhesin",locus_01434[100.00%]"hypothetical protein",locus_01435[100.00%]"Ribosomal-protein-L7p-serine ace…
bin7	locus_00293[7.17%]"FIG00746340: hypothetical protein",locus_00294[100.00%]"hypothetical protein",locus_00295[100.00%]"hypothetical protein",locus_00296[100.00%]"hypothetical protein",locus_00297[100.00%]"hypothetical protein",locus_00298[100.00%]"hypothetical protein",locus_00299[100.00%]"hypothetical protein",locus_00300[100.00%]"hypothetical protein",locus_00301[100.00%]"hypothetical protein",l…
bin8	locus_01584[100.00%]"cell surface protein",locus_01585[100.00%]"identified by sequence similarity; putative; ORF located using Blastx/Glimmer",locus_01586[100.00%]"Poly(glycerol-phosphate) alpha-glucosyltransferase (EC 2.4.1.52)",locus_01587[100.00%]"Poly(glycerol-phosphate) alpha-glucosyltransferase (EC 2.4.1.52)",locus_01588[100.00%]"hypothetical protein",locus_01589[100.00%]"putative autotrans…
bin9	locus_00256[82.99%]"hypothetical protein",locus_00257[100.00%]"hypothetical protein",locus_00258[100.00%]"hypothetical protein",locus_00259[100.00%]"hypothetical protein",locus_00260[100.00%]"hypothetical protein",locus_00261[100.00%]"putative bacteriophage protein",locus_00262[100.00%]"hypothetical protein",locus_00263[100.00%]"hypothetical protein",locus_00264[100.00%]"hypothetical protein",loc…
bin10	locus_00441[100.00%]"hypothetical protein",locus_00442[100.00%]"hypothetical protein",locus_00443[100.00%]"hypothetical protein",locus_00444[100.00%]"hypothetical protein",locus_00445[100.00%]"Chromosome (plasmid) partitioning protein ParA",locus_00446[100.00%]"hypothetical protein",locus_00447[100.00%]"hypothetical protein",locus_00448[100.00%]"hypothetical protein",locus_00449[100.00%]"hypothet…
bin11	locus_00084[100.00%]"hypothetical protein",locus_00085[100.00%]"integrase/recombinase plasmid associated, putative",locus_00086[100.00%]"hypothetical protein",locus_00087[100.00%]"hypothetical protein",locus_00088[100.00%]"hypothetical protein",locus_00089[100.00%]"hypothetical protein",locus_00090[100.00%]"hypothetical protein",locus_00091[100.00%]"hypothetical protein",locus_00092[100.00%]"Phag…
bin12	locus_01219[100.00%]"hypothetical protein",locus_01220[100.00%]"hypothetical protein",locus_01221[100.00%]"hypothetical protein",locus_01222[100.00%]"hypothetical protein",locus_01223[100.00%]"Glucose-6-phosphate isomerase (EC 5.3.1.9)",locus_01224[100.00%]"Fructokinase (EC 2.7.1.4)",locus_01225[100.00%]"Fructokinase (EC 2.7.1.4)",locus_01226[100.00%]"hypothetical protein",locus_01227[100.00%]"St…
bin13	locus_00001[100.00%]"hypothetical protein",locus_00002[100.00%]"RLX protein",locus_00003[100.00%]"hypothetical protein",locus_00004[100.00%]"ABC transporter ATPase and permease components",locus_00005[100.00%]"hypothetical protein",locus_00006[100.00%]"YafQ toxin protein",locus_00007[100.00%]"YefM protein (antitoxin to YoeB)",locus_00008[100.00%]"hypothetical protein",locus_00009[100.00%]"FIG0074…
bin14	locus_00048[100.00%]"Phage replication protein",locus_00049[100.00%]"Virulence-associated E",locus_00050[100.00%]"hypothetical protein",locus_00051[100.00%]"Phage protein",locus_00052[100.00%]"hypothetical protein",locus_00053[100.00%]"hypothetical protein",locus_00054[100.00%]"hypothetical protein",locus_00055[100.00%]"hypothetical protein",locus_00056[100.00%]"hypothetical protein",locus_00057[…
bin15	locus_00269[100.00%]"NADH peroxidase Npx (EC 1.11.1.1)",locus_00270[100.00%]"hypothetical protein",locus_00271[100.00%]"Permease of the major facilitator superfamily",locus_00272[100.00%]"hypothetical protein",locus_00273[100.00%]"hypothetical protein",locus_00274[100.00%]"Abortive infection bacteriophage resistance protein",locus_00275[100.00%]"transport protein",locus_00276[100.00%]"membrane pr…
bin16	locus_01553[100.00%]"hypothetical protein",locus_01554[100.00%]"hypothetical protein",locus_01555[100.00%]"hypothetical protein",locus_01556[100.00%]"hypothetical protein",locus_01557[100.00%]"extracellular protein",locus_01558[100.00%]"hypothetical protein",locus_01559[100.00%]"cell surface protein precursor",locus_01560[100.00%]"hypothetical protein",locus_01561[100.00%]"hypothetical protein",l…
bin17	locus_00803[100.00%]"hypothetical protein",locus_00804[100.00%]"hypothetical protein",locus_00805[100.00%]"hypothetical protein",locus_00806[100.00%]"hypothetical protein",locus_00807[100.00%]"hypothetical protein",locus_00808[100.00%]"hypothetical protein",locus_00809[100.00%]"Chromosome partition protein smc",locus_00810[100.00%]"hypothetical protein",locus_00811[100.00%]"hypothetical protein",…
bin18	locus_00881[100.00%]"Dipeptide-binding ABC transporter, periplasmic substrate-binding component (TC 3.A.1.5.2)",locus_00882[100.00%]"identified by sequence similarity; putative; ORF located using Blastx/Glimmer",locus_00883[100.00%]"Dipeptide-binding ABC transporter, periplasmic substrate-binding component (TC 3.A.1.5.2)"
bin19	locus_01033[100.00%]"hypothetical protein",locus_01034[100.00%]"hypothetical protein",locus_01035[100.00%]"Site-specific recombinase, resolvase family",locus_01036[100.00%]"hypothetical protein",locus_01037[100.00%]"hypothetical protein",locus_01038[100.00%]"hypothetical protein",locus_01039[100.00%]"FIG00746003: hypothetical protein",locus_01040[100.00%]"hypothetical protein",locus_01041[100.00%…
bin20	locus_01420[100.00%]"hypothetical protein",locus_01421[100.00%]"Succinate-semialdehyde dehydrogenase [NAD] (EC 1.2.1.24); Succinate-semialdehyde dehydrogenase [NAD(P)+] (EC 1.2.1.16)",locus_01422[100.00%]"hypothetical protein",locus_01423[100.00%]"hypothetical protein",locus_01424[100.00%]"NAD(P)H dehydrogenase, quinone family",locus_01425[100.00%]"Transcriptional regulator",locus_01426[100.00%]"…
bin21	locus_00262[100.00%]"hypothetical protein",locus_00263[100.00%]"hypothetical protein",locus_00264[100.00%]"CRISPR-associated protein, Cas2",locus_00265[100.00%]"CRISPR-associated protein Cas1",locus_00266[100.00%]"CRISPR-associated protein, Cse3 family",locus_00267[100.00%]"CRISPR-associated protein, Cas5e family",locus_00268[100.00%]"CRISPR-associated protein, Cse4 family",locus_00269[100.00%]"C…
bin22	locus_00417[100.00%]"hypothetical protein",locus_00418[100.00%]"FUSOBACTERIUM OUTER MEMBRANE PROTEIN FAMILY",locus_00419[100.00%]"hypothetical protein",locus_00420[100.00%]"Ribosomal-protein-L7p-serine acetyltransferase",locus_00421[100.00%]"Muramoyltetrapeptide carboxypeptidase (EC 3.4.17.13)",locus_00422[100.00%]"Putative stomatin/prohibitin-family membrane protease subunit YbbK",locus_00423[10…
bin23	locus_01009[76.78%]"Pyruvate decarboxylase (EC 4.1.1.1); Alpha-keto-acid decarboxylase (EC 4.1.1.-)",locus_01010[100.00%]"Long-chain-fatty-acid--CoA ligase (EC 6.2.1.3)",locus_01011[100.00%]"hypothetical protein",locus_01012[100.00%]"Malonyl CoA-acyl carrier protein transacylase (EC 2.3.1.39)",locus_01013[100.00%]"Malonyl CoA-acyl carrier protein transacylase (EC 2.3.1.39)",locus_01014[100.00%]"C…
bin24	locus_01323[0.19%]"6-phospho-3-hexuloisomerase",locus_01324[100.00%]"hypothetical protein",locus_01325[100.00%]"hypothetical protein",locus_01326[100.00%]"hypothetical protein",locus_01327[100.00%]"hypothetical protein",locus_01328[100.00%]"Transcriptional regulator, HxlR family",locus_01329[100.00%]"Bifunctional protein: zinc-containing alcohol dehydrogenase; quinone oxidoreductase ( NADPH:quino…
bin25	locus_00495[100.00%]"hypothetical protein",locus_00496[100.00%]"hypothetical protein",locus_00497[100.00%]"Transcriptional regulator, TetR family",locus_00498[100.00%]"putative MDR permease; possible transmembrane efflux protein",locus_00499[100.00%]"hypothetical protein",locus_00500[100.00%]"Glucose-6-phosphate isomerase (EC 5.3.1.9)",locus_00501[100.00%]"Fructokinase (EC 2.7.1.4)",locus_00502[1…
bin26	locus_01574[100.00%]"hypothetical protein",locus_01575[100.00%]"hypothetical protein",locus_01576[100.00%]"hypothetical protein",locus_01577[100.00%]"Extracellular protein",locus_01578[100.00%]"FUSOBACTERIUM OUTER MEMBRANE PROTEIN FAMILY",locus_01579[100.00%]"RNA methyltransferase, TrmA family",locus_01580[100.00%]"hypothetical protein",locus_01581[100.00%]"hypothetical protein",locus_01582[100.0…
bin27	locus_00124[0.15%]"Phosphoglycerate mutase family",locus_00125[100.00%]"Transcriptional activator tipA",locus_00126[100.00%]"hypothetical protein",locus_00127[100.00%]"hypothetical protein",locus_00128[100.00%]"Transcriptional regulator, MerR family",locus_00129[100.00%]"hypothetical protein",locus_00130[100.00%]"hypothetical protein",locus_00131[100.00%]"hypothetical protein",locus_00132[100.00%…
bin28	locus_00001[100.00%]"hypothetical protein",locus_00002[100.00%]"hypothetical protein",locus_00003[100.00%]"hypothetical protein",locus_00004[100.00%]"hypothetical protein",locus_00005[100.00%]"Phage capsid protein #Fam0004",locus_00006[100.00%]"Phage capsid and scaffold",locus_00007[100.00%]"hypothetical protein",locus_00008[100.00%]"Phage portal protein",locus_00009[100.00%]"Phage terminase, lar…
bin29	locus_00428[100.00%]"Oligopeptide ABC transporter, periplasmic oligopeptide-binding protein OppA (TC 3.A.1.5.1)",locus_00429[100.00%]"hypothetical protein",locus_00430[100.00%]"hypothetical protein",locus_00431[100.00%]"Phosphoribosylamine--glycine ligase (EC 6.3.4.13)",locus_00432[100.00%]"IMP cyclohydrolase (EC 3.5.4.10) / Phosphoribosylaminoimidazolecarboxamide formyltransferase (EC 2.1.2.3)",…
bin30	locus_00330[52.11%]"hypothetical protein",locus_00331[100.00%]"Dentin sialophosphoprotein precursor"
bin31	locus_01233[100.00%]"Oligopeptide ABC transporter, periplasmic oligopeptide-binding protein OppA (TC 3.A.1.5.1)",locus_01234[100.00%]"Oligopeptide ABC transporter, periplasmic oligopeptide-binding protein OppA (TC 3.A.1.5.1)",locus_01235[100.00%]"Oligopeptide ABC transporter, periplasmic oligopeptide-binding protein OppA (TC 3.A.1.5.1)",locus_01236[100.00%]"hypothetical protein",locus_01237[100.0…
bin32	locus_00049[66.16%]"Phage lysin, glycosyl hydrolase, family 25",locus_00050[100.00%]"hypothetical protein",locus_00051[100.00%]"Transcriptional regulator, XRE family",locus_00052[100.00%]"Possible periplasmic aspartyl protease",locus_00053[100.00%]"Cytidine/deoxycytidylate deaminase family protein",locus_00054[100.00%]"FIG00742724: hypothetical protein",locus_00055[100.00%]"Hit Family Protein",lo…
bin33	locus_00199[100.00%]"D-alanyl-D-alanine carboxypeptidase (EC 3.4.16.4)",locus_00200[100.00%]"Protein p60 precursor",locus_00201[100.00%]"Ribosomal-protein-L7p-serine acetyltransferase",locus_00202[100.00%]"hypothetical protein",locus_00203[100.00%]"Fusobacterium outer membrane protein family"
bin34	locus_00362[43.12%]"Phage protein",locus_00363[100.00%]"hypothetical protein",locus_00364[100.00%]"hypothetical protein",locus_00365[100.00%]"DNA-cytosine methyltransferase (EC 2.1.1.37)",locus_00366[100.00%]"Type II restriction enzyme Sau3AI (EC 3.1.21.4)",locus_00367[100.00%]"Very-short-patch mismatch repair endonuclease (G-T specific)",locus_00368[100.00%]"hypothetical protein",locus_00369[100…
bin35	locus_00408[7.17%]"permease of the major facilitator superfamily",locus_00409[100.00%]"hypothetical protein",locus_00410[100.00%]"cell surface protein precursor",locus_00411[100.00%]"hypothetical protein",locus_00412[100.00%]"hypothetical protein",locus_00413[100.00%]"cell surface protein precursor",locus_00414[100.00%]"hypothetical protein",locus_00415[100.00%]"D-lactate dehydrogenase (EC 1.1.1.…
bin36	locus_01459[100.00%]"Integrase, superantigen-encoding pathogenicity islands SaPI",locus_01460[100.00%]"hypothetical protein",locus_01461[100.00%]"hypothetical protein",locus_01462[100.00%]"hypothetical protein",locus_01463[100.00%]"DNA primase/helicase, phage-associated",locus_01464[100.00%]"hypothetical protein",locus_01465[100.00%]"hypothetical protein",locus_01466[100.00%]"Type III restriction…
bin37	locus_00438[96.53%]"hypothetical protein",locus_00439[100.00%]"hypothetical protein",locus_00440[100.00%]"hypothetical protein",locus_00441[100.00%]"hypothetical protein",locus_00442[100.00%]"Fumarate hydratase class II (EC 4.2.1.2)",locus_00443[100.00%]"hypothetical protein",locus_00444[100.00%]"hypothetical protein",locus_00445[100.00%]"hypothetical protein",locus_00446[100.00%]"immunity protei…
bin38	locus_00197[0.52%]"putative ATP-dependent Clp proteinase (ATP-binding subunit)",locus_00198[100.00%]"FIG00751173: hypothetical protein",locus_00199[100.00%]"Integral membrane protein",locus_00200[100.00%]"hypothetical protein",locus_00201[100.00%]"membrane spanning protein",locus_00202[100.00%]"ABC transporter ATP-binding protein",locus_00203[100.00%]"hypothetical protein",locus_00204[100.00%]"me…
bin39	locus_00118[100.00%]"Oligopeptide ABC transporter, periplasmic oligopeptide-binding protein OppA (TC 3.A.1.5.1)",locus_00119[100.00%]"Aminopeptidase YpdF (MP-, MA-, MS-, AP-, NP- specific)",locus_00120[100.00%]"Oligopeptide ABC transporter, periplasmic oligopeptide-binding protein OppA (TC 3.A.1.5.1)",locus_00121[100.00%]"hypothetical protein",locus_00122[100.00%]"membrane translocator",locus_001…
bin40	locus_00164[79.29%]"Predicted cell-wall-anchored protein SasA (LPXTG motif)",locus_00165[100.00%]"S-layer protein precursor (Surface layer protein)",locus_00166[100.00%]"S-layer protein precursor (Surface layer protein)",locus_00167[100.00%]"hypothetical protein",locus_00168[100.00%]"hypothetical protein",locus_00169[100.00%]"hypothetical protein",locus_00170[100.00%]"hypothetical protein",locus_…
bin41	locus_01477[100.00%]"Predicted permease",locus_01478[100.00%]"Transcriptional regulator, ArsR family",locus_01479[100.00%]"Cobalt-zinc-cadmium resistance protein",locus_01480[100.00%]"Adenine deaminase (EC 3.5.4.2)",locus_01481[100.00%]"hypothetical protein",locus_01482[100.00%]"hypothetical protein",locus_01483[100.00%]"cell surface protein precursor",locus_01484[100.00%]"hypothetical protein",l…
bin42	locus_00833[100.00%]"prophage Lp3 protein 1, integrase",locus_00834[100.00%]"hypothetical protein",locus_00835[100.00%]"hypothetical protein",locus_00836[100.00%]"hypothetical protein",locus_00837[100.00%]"DNA primase/helicase, phage-associated",locus_00838[100.00%]"Methyl-directed repair DNA adenine methylase (EC 2.1.1.72)",locus_00839[100.00%]"hypothetical protein",locus_00840[100.00%]"hypothet…
bin43	locus_00393[100.00%]"hypothetical protein",locus_00394[100.00%]"hypothetical protein",locus_00395[100.00%]"hypothetical protein",locus_00396[100.00%]"Replication protein",locus_00397[100.00%]"hypothetical protein",locus_00398[100.00%]"hypothetical protein",locus_00399[100.00%]"hypothetical protein",locus_00400[100.00%]"Phage head maturation protease",locus_00401[100.00%]"Phage portal protein",loc…
bin44	locus_00336[100.00%]"hypothetical protein",locus_00337[100.00%]"RNA methyltransferase, TrmA family",locus_00338[100.00%]"Extracellular protein",locus_00339[100.00%]"hypothetical protein",locus_00340[100.00%]"hypothetical protein",locus_00341[100.00%]"hypothetical protein",locus_00342[100.00%]"hypothetical protein",locus_00343[100.00%]"hypothetical protein",locus_00344[100.00%]"YafQ toxin protein"…
bin45	locus_00057[100.00%]"hypothetical protein",locus_00058[100.00%]"hypothetical protein",locus_00059[100.00%]"hypothetical protein",locus_00060[100.00%]"Replication protein",locus_00061[100.00%]"Site-specific recombinase, DNA invertase Pin related protein",locus_00062[100.00%]"hypothetical protein",locus_00063[100.00%]"hypothetical protein"
bin46	locus_00226[100.00%]"hypothetical protein",locus_00227[100.00%]"Glucose-6-phosphate isomerase (EC 5.3.1.9)",locus_00228[100.00%]"Fructokinase (EC 2.7.1.4)",locus_00229[100.00%]"Fructokinase (EC 2.7.1.4)",locus_00230[100.00%]"hypothetical protein",locus_00231[100.00%]"hypothetical protein",locus_00232[100.00%]"hypothetical protein",locus_00233[100.00%]"hypothetical protein",locus_00234[100.00%]"hy…
bin47	locus_01221[100.00%]"hypothetical protein",locus_01222[100.00%]"hypothetical protein",locus_01223[100.00%]"hypothetical protein",locus_01224[100.00%]"hypothetical protein",locus_01225[100.00%]"hypothetical protein",locus_01226[100.00%]"hypothetical protein",locus_01227[100.00%]"Fumarate hydratase class II (EC 4.2.1.2)",locus_01228[100.00%]"hypothetical protein",locus_01229[100.00%]"hypothetical p…
bin48	locus_01302[5.14%]"hypothetical protein",locus_01303[100.00%]"hypothetical protein",locus_01304[100.00%]"Multimodular transpeptidase-transglycosylase (EC 2.4.1.129) (EC 3.4.-.-) / Penicillin-binding protein 1A/1B (PBP1)"
bin49	locus_00666[100.00%]"hypothetical protein",locus_00667[100.00%]"Transcriptional regulator, xre family",locus_00668[100.00%]"Probable oxidoreductase",locus_00669[100.00%]"CAAX amino terminal protease family",locus_00670[100.00%]"ABC transporter, ATP-binding protein",locus_00671[100.00%]"hypothetical protein",locus_00672[100.00%]"hypothetical protein",locus_00673[100.00%]"hypothetical protein",locu…
bin50	locus_01137[100.00%]"ATP-utilizing enzyme of the PP-loop superfamily",locus_01138[100.00%]"Glycerol uptake facilitator protein",locus_01139[100.00%]"FIG01165809: hypothetical protein",locus_01140[100.00%]"Circadian phase modifier @ NCAIR mutase (PurE)-related protein",locus_01141[100.00%]"Novel D-mannonate dehydrogenase (EC 1.1.1.57)",locus_01142[100.00%]"transcriptional regulator, Crp/Fnr family…
bin51	locus_01278[100.00%]"Exopolysaccharide biosynthesis glycosyltransferase EpsF (EC 2.4.1.-)",locus_01279[100.00%]"Glycosyltransferase",locus_01280[100.00%]"O-antigen polymerase",locus_01281[100.00%]"Putative JHP540-like protein",locus_01282[100.00%]"Glycosyltransferase, family 8",locus_01283[100.00%]"Glycosyltransferase (EC 2.4.1.-)",locus_01284[100.00%]"putative capsular polysaccharide synthesis p…
bin52	locus_00029[100.00%]"hypothetical protein",locus_00030[100.00%]"Lyzozyme M1 (1,4-beta-N-acetylmuramidase)",locus_00031[100.00%]"hypothetical protein",locus_00032[100.00%]"hypothetical protein",locus_00033[100.00%]"hypothetical protein",locus_00034[100.00%]"hypothetical protein",locus_00035[100.00%]"hypothetical protein",locus_00036[100.00%]"putative bacteriophage protein",locus_00037[100.00%]"hyp…
bin53	locus_00403[100.00%]"hypothetical protein",locus_00404[100.00%]"hypothetical protein",locus_00405[100.00%]"Site-specific recombinase, DNA invertase Pin related protein",locus_00406[100.00%]"hypothetical protein",locus_00407[100.00%]"Plasmid replication initiation protein"
bin54	locus_00976[100.00%]"hypothetical protein",locus_00977[100.00%]"hypothetical protein",locus_00978[100.00%]"hypothetical protein",locus_00979[100.00%]"hypothetical protein",locus_00980[100.00%]"hypothetical protein",locus_00981[100.00%]"hypothetical protein",locus_00982[100.00%]"hypothetical protein",locus_00983[100.00%]"DNA-entry nuclease (Competence-specific nuclease) (EC 3.1.30.-)",locus_00984[…
bin55	locus_01332[100.00%]"hypothetical protein",locus_01333[100.00%]"Nicotinamidase (EC 3.5.1.19)",locus_01334[100.00%]"hypothetical protein",locus_01335[100.00%]"ABC transporter ATP-binding protein",locus_01336[100.00%]"ABC transporter permease component",locus_01337[100.00%]"Transcriptional regulator, TetR family",locus_01338[1.40%]"CrcB protein"
bin56	locus_00359[9.92%]"permease of the major facilitator superfamily",locus_00360[100.00%]"Aspartate ammonia-lyase (EC 4.3.1.1)",locus_00361[100.00%]"Aspartate aminotransferase (EC 2.6.1.1)",locus_00362[100.00%]"D-lactate dehydrogenase (EC 1.1.1.28)",locus_00363[100.00%]"Transcriptional regulator, PBSX family",locus_00364[100.00%]"hypothetical protein",locus_00365[100.00%]"ABC transporter, ATP-bindin…
bin57	locus_01022[100.00%]"hypothetical protein",locus_01023[100.00%]"hypothetical protein",locus_01024[100.00%]"Chromosome undetermined SCAF15134, whole genome shotgun sequence",locus_01025[100.00%]"hypothetical protein",locus_01026[100.00%]"putative bacteriophage protein",locus_01027[100.00%]"hypothetical protein",locus_01028[100.00%]"hypothetical protein",locus_01029[100.00%]"hypothetical protein",l…
bin58	locus_00063[100.00%]"hypothetical protein",locus_00064[100.00%]"hypothetical protein",locus_00065[100.00%]"hypothetical protein",locus_00066[100.00%]"Phage terminase, large subunit",locus_00067[100.00%]"Phage portal protein",locus_00068[100.00%]"Phage head maturation protease",locus_00069[100.00%]"hypothetical protein",locus_00070[100.00%]"Phage protein",locus_00071[100.00%]"Replication protein"
bin59	locus_00150[100.00%]"hypothetical protein",locus_00151[100.00%]"biphenyl-2,3-diol 1,2-dioxygenase III-related protein",locus_00152[100.00%]"hypothetical protein",locus_00153[100.00%]"hypothetical protein",locus_00154[100.00%]"hypothetical protein",locus_00155[100.00%]"hypothetical protein",locus_00156[100.00%]"hypothetical protein",locus_00157[100.00%]"hypothetical protein",locus_00158[100.00%]"h…
bin60	locus_01447[66.08%]"Transcriptional regulator, XRE family",locus_01448[100.00%]"hypothetical protein",locus_01449[100.00%]"Aspartate ammonia-lyase (EC 4.3.1.1)",locus_01450[100.00%]"hypothetical protein",locus_01451[100.00%]"glucosyltransferase-S",locus_01452[100.00%]"hypothetical protein",locus_01453[100.00%]"hypothetical protein",locus_01454[100.00%]"hypothetical protein",locus_01455[100.00%]"p…
bin61	locus_00238[100.00%]"ATP-utilizing enzyme of the PP-loop superfamily",locus_00239[100.00%]"Glycerol uptake facilitator protein",locus_00240[100.00%]"hypothetical protein",locus_00241[100.00%]"Circadian phase modifier @ NCAIR mutase (PurE)-related protein",locus_00242[100.00%]"Novel D-mannonate dehydrogenase (EC 1.1.1.57)",locus_00243[100.00%]"transcriptional regulator, Crp/Fnr family",locus_00244…
bin62	locus_00379[6.15%]"hypothetical protein",locus_00380[100.00%]"Phage lysin, glycosyl hydrolase, family 25",locus_00381[100.00%]"hypothetical protein",locus_00382[100.00%]"Phage lysin, glycosyl hydrolase, family 25",locus_00383[100.00%]"hypothetical protein",locus_00384[100.00%]"hypothetical protein",locus_00385[100.00%]"hypothetical protein",locus_00386[100.00%]"hypothetical protein",locus_00387[1…
bin63	locus_00298[100.00%]"Poly(glycerol-phosphate) alpha-glucosyltransferase (EC 2.4.1.52)",locus_00299[100.00%]"Poly(glycerol-phosphate) alpha-glucosyltransferase (EC 2.4.1.52)",locus_00300[54.56%]"Streptococcal hemagglutinin protein"
bin64	locus_01532[100.00%]"3-dehydroquinate dehydratase I (EC 4.2.1.10)",locus_01533[100.00%]"Shikimate/quinate 5-dehydrogenase I beta (EC 1.1.1.282)",locus_01534[100.00%]"Shikimate kinase I (EC 2.7.1.71)",locus_01535[100.00%]"Prephenate dehydrogenase (EC 1.3.1.12) # TyrAp/ACT domain, NAD-specific",locus_01536[100.00%]"5-Enolpyruvylshikimate-3-phosphate synthase (EC 2.5.1.19)",locus_01537[100.00%]"Chor…
bin65	locus_01377[100.00%]"hypothetical protein",locus_01378[100.00%]"Methylase",locus_01379[100.00%]"Type II restriction endonuclease",locus_01380[100.00%]"LSU m3Psi1915 methyltransferase RlmH",locus_01381[100.00%]"Predicted dye-decolorizing peroxidase (DyP), encapsulated subgroup"
bin66	locus_00759[100.00%]"hypothetical protein",locus_00760[100.00%]"hypothetical protein",locus_00761[100.00%]"hypothetical protein",locus_00762[100.00%]"Chromosome undetermined SCAF15134, whole genome shotgun sequence",locus_00763[100.00%]"DNA primase/helicase, phage-associated",locus_00764[100.00%]"putative bacteriophage protein",locus_00765[100.00%]"hypothetical protein",locus_00766[100.00%]"hypot…
bin67	locus_01565[100.00%]"CRISPR-associated protein, SAG0897 family",locus_01566[100.00%]"CRISPR-associated protein Cas2",locus_01567[100.00%]"CRISPR-associated protein Cas1",locus_01568[100.00%]"CRISPR-associated protein, Csn1 family"
bin68	locus_00402[100.00%]"hypothetical protein",locus_00403[100.00%]"hypothetical protein",locus_00404[100.00%]"hypothetical protein",locus_00405[100.00%]"Cro-like phage transcriptional repressor protein",locus_00406[100.00%]"hypothetical protein",locus_00407[100.00%]"hypothetical protein",locus_00408[100.00%]"Phage protein",locus_00409[100.00%]"DNA helicase, phage-associated",locus_00410[100.00%]"FIG…
bin69	locus_01542[0.34%]"integrase/recombinase plasmid associated, putative",locus_01543[100.00%]"hypothetical protein",locus_01544[100.00%]"hypothetical protein",locus_01545[100.00%]"hypothetical protein",locus_01546[100.00%]"Competence-stimulating peptide ABC transporter permease protein ComB",locus_01547[100.00%]"Bacteriocin ABC-transporter, ATP-binding and permease component",locus_01548[100.00%]"I…
bin70	locus_00037[8.05%]"permease of the major facilitator superfamily",locus_00038[100.00%]"hypothetical protein",locus_00039[100.00%]"hypothetical protein",locus_00040[100.00%]"cell surface protein precursor",locus_00041[100.00%]"hypothetical protein",locus_00042[100.00%]"hypothetical protein",locus_00043[100.00%]"hypothetical protein"
bin71	locus_00475[100.00%]"hypothetical protein",locus_00476[100.00%]"hypothetical protein",locus_00477[100.00%]"Acetylornithine deacetylase (EC 3.5.1.16)",locus_00478[100.00%]"Methionine ABC transporter permease protein",locus_00479[100.00%]"Methionine ABC transporter ATP-binding protein",locus_00480[100.00%]"Methionine ABC transporter substrate-binding protein",locus_00481[100.00%]"Spermidine N1-acet…
bin72	locus_00042[98.60%]"Phage tail length tape-measure protein",locus_00043[100.00%]"hypothetical protein",locus_00044[100.00%]"hypothetical protein",locus_00045[100.00%]"hypothetical protein",locus_00046[100.00%]"hypothetical protein",locus_00047[59.88%]"hypothetical protein BASE COUNT 11445 a 5964 c 4947 g 13558 t"
bin73	locus_00689[38.45%]"Phage lysin, glycosyl hydrolase",locus_00690[100.00%]"hypothetical protein",locus_00691[100.00%]"Phage lysin, glycosyl hydrolase, family 25",locus_00692[100.00%]"hypothetical protein",locus_00693[100.00%]"oxidoreductase, aldo/keto reductase family",locus_00694[100.00%]"hypothetical protein",locus_00695[100.00%]"NAD(P)H oxidoreductase YRKL (EC 1.6.99.-) @ Putative NADPH-quinone…
bin74	locus_01175[97.32%]"hypothetical protein",locus_01176[100.00%]"hypothetical protein",locus_01177[100.00%]"hypothetical protein",locus_01178[100.00%]"Recombinational DNA repair protein RecT (prophage associated)",locus_01179[100.00%]"Prophage Lp1 protein 19",locus_01180[100.00%]"hypothetical protein",locus_01181[100.00%]"Phage replication initiation protein",locus_01182[100.00%]"hypothetical prote…
bin75	locus_01218[0.16%]"Carbamoyl-phosphate synthase large chain (EC 6.3.5.5)",locus_01219[100.00%]"Fibronectin-binding protein",locus_01220[100.00%]"DegV family protein",locus_01221[100.00%]"Substrate-specific component FolT of folate ECF transporter",locus_01222[100.00%]"Glutathione peroxidase family protein",locus_01223[100.00%]"Beta-hexosaminidase (EC 3.2.1.52)",locus_01224[100.00%]"hypothetical p…
bin76	locus_00151[90.10%]"peptidase S8 and S53, subtilisin, kexin, sedolisin"
bin77	locus_00624[99.85%]"Transcriptional regulator, XRE family",locus_00625[100.00%]"ABC transporter ATP-binding protein",locus_00626[100.00%]"membrane spanning protein",locus_00627[100.00%]"hypothetical protein",locus_00628[100.00%]"hypothetical protein",locus_00629[100.00%]"Undecaprenyl-phosphate N-acetylglucosaminyl 1-phosphate transferase (EC 2.7.8.-)"
bin78	locus_00422[100.00%]"Phage protein",locus_00423[100.00%]"hypothetical protein",locus_00424[100.00%]"permease of the major facilitator superfamily",locus_00425[100.00%]"hypothetical protein",locus_00426[100.00%]"hypothetical protein",locus_00427[100.00%]"glucosyltransferase-S",locus_00428[100.00%]"hypothetical protein",locus_00429[100.00%]"hypothetical protein",locus_00430[62.96%]"Transcriptional …
bin79	locus_01519[100.00%]"hypothetical protein",locus_01520[100.00%]"Integrase",locus_01521[100.00%]"hypothetical protein",locus_01522[100.00%]"Methyl-directed repair DNA adenine methylase (EC 2.1.1.72)",locus_01523[100.00%]"replication protein"
bin80	locus_00574[100.00%]"Oligopeptide transport ATP-binding protein OppD (TC 3.A.1.5.1)",locus_00575[100.00%]"Oligopeptide transport ATP-binding protein OppF (TC 3.A.1.5.1)",locus_00576[100.00%]"Oligopeptide transport system permease protein OppB (TC 3.A.1.5.1)",locus_00577[100.00%]"Oligopeptide transport system permease protein OppC (TC 3.A.1.5.1)",locus_00578[100.00%]"Oligopeptide ABC transporter, …
bin81	locus_00288[69.85%]"CRISPR-associated protein, Cse2 family",locus_00289[100.00%]"CRISPR-associated protein, Cse1 family",locus_00290[100.00%]"CRISPR-associated helicase Cas3",locus_00291[100.00%]"hypothetical protein"
bin82	locus_00198[100.00%]"ABC transporter, ATP-binding protein",locus_00199[100.00%]"transport protein",locus_00200[100.00%]"hypothetical protein",locus_00201[100.00%]"hypothetical protein",locus_00202[100.00%]"hypothetical protein",locus_00203[100.00%]"hypothetical protein",locus_00204[100.00%]"hypothetical protein"
bin83	locus_00340[100.00%]"hypothetical protein",locus_00341[100.00%]"Integral membrane protein",locus_00342[100.00%]"hypothetical protein",locus_00343[100.00%]"hypothetical protein",locus_00344[100.00%]"hypothetical protein",locus_00345[100.00%]"hypothetical protein"
bin84	locus_01424[2.69%]"hypothetical protein",locus_01425[100.00%]"hypothetical protein",locus_01426[100.00%]"Invasion associated protein p60",locus_01427[100.00%]"FIG00745210: hypothetical protein",locus_01428[100.00%]"Transcriptional regulator, MerR family",locus_01429[100.00%]"oxidoreductase, aldo/keto reductase family",locus_01430[100.00%]"FIG042921: similarity to aminoacyl-tRNA editing enzymes Yb…
bin85	locus_00697[89.58%]"hypothetical protein",locus_00698[100.00%]"hypothetical protein",locus_00699[100.00%]"hypothetical protein",locus_00700[2.85%]"Mobile element protein"
bin86	locus_00232[100.00%]"hypothetical protein",locus_00233[58.16%]"hypothetical protein"
bin87	locus_00063[82.22%]"hypothetical protein",locus_00064[100.00%]"hypothetical protein",locus_00065[100.00%]"COG0488: ATPase components of ABC transporters with duplicated ATPase domains",locus_00066[100.00%]"hypothetical protein",locus_00067[100.00%]"hypothetical protein",locus_00068[100.00%]"DNA-entry nuclease (Competence-specific nuclease) (EC 3.1.30.-)",locus_00069[100.00%]"hypothetical protein"
bin88	locus_01286[100.00%]"Plasmid replication initiation protein",locus_01287[100.00%]"hypothetical protein",locus_01288[100.00%]"Site-specific recombinase, DNA invertase Pin related protein",locus_01289[100.00%]"hypothetical protein",locus_01290[100.00%]"hypothetical protein"
bin89	locus_00202[100.00%]"hypothetical protein",locus_00203[100.00%]"Replication-associated protein RepB",locus_00204[100.00%]"replication-associated protein RepC",locus_00205[100.00%]"hypothetical protein",locus_00206[100.00%]"hypothetical protein",locus_00207[100.00%]"LexA repressor (EC 3.4.21.88)",locus_00208[98.84%]"hypothetical protein"
bin90	locus_00204[56.07%]"DNA topoisomerase III (EC 5.99.1.2)",locus_00205[74.36%]"FUSOBACTERIUM OUTER MEMBRANE PROTEIN FAMILY"
bin91	locus_01191[49.69%]"hypothetical protein",locus_01192[100.00%]"hypothetical protein",locus_01193[100.00%]"hypothetical protein",locus_01194[100.00%]"hypothetical protein",locus_01195[100.00%]"hypothetical protein",locus_01196[100.00%]"hypothetical protein",locus_01197[100.00%]"Lyzozyme M1 (1,4-beta-N-acetylmuramidase)",locus_01198[100.00%]"hypothetical protein",locus_01199[100.00%]"hypothetical p…
bin92	locus_00844[100.00%]"Mobile element protein",locus_00845[100.00%]"Mobile element protein",locus_00846[100.00%]"membrane protein, putative",locus_00847[100.00%]"transcriptional regulator, ArsR family",locus_00848[100.00%]"Cobalt-zinc-cadmium resistance protein",locus_00849[100.00%]"Adenine deaminase (EC 3.5.4.2)"
bin93	locus_01536[94.75%]"ABC-type Na+ efflux pump, permease component",locus_01537[100.00%]"hypothetical protein",locus_01538[100.00%]"hypothetical protein",locus_01539[100.00%]"cell surface protein precursor"
bin94	locus_00832[100.00%]"hypothetical protein",locus_00833[100.00%]"Transcriptional regulator, XRE family",locus_00834[100.00%]"hypothetical protein",locus_00835[100.00%]"membrane spanning protein",locus_00836[100.00%]"ABC transporter ATP-binding protein"
bin95	locus_00590[60.91%]"membrane protein, putative",locus_00591[100.00%]"oxidoreductase (putative)",locus_00592[100.00%]"NAD(P)H oxidoreductase YRKL (EC 1.6.99.-) @ Putative NADPH-quinone reductase (modulator of drug activity B) @ Flavodoxin 2",locus_00593[100.00%]"hypothetical protein",locus_00594[100.00%]"Transcriptional regulator, TetR family",locus_00595[100.00%]"hypothetical protein",locus_00596…
bin96	locus_00989[100.00%]"hypothetical protein",locus_00990[100.00%]"hypothetical protein",locus_00991[100.00%]"hypothetical protein",locus_00992[100.00%]"hypothetical protein",locus_00993[100.00%]"hypothetical protein"
bin97	locus_00365[100.00%]"hypothetical protein",locus_00366[100.00%]"Transcriptional regulator, Cro/CI family",locus_00367[100.00%]"hypothetical protein",locus_00368[100.00%]"hypothetical protein",locus_00369[100.00%]"hypothetical protein",locus_00370[100.00%]"degenerated pectate lyase",locus_00371[100.00%]"hypothetical protein",locus_00372[100.00%]"hypothetical protein"
bin98	locus_01080[4.73%]"hypothetical protein",locus_01081[100.00%]"hypothetical protein",locus_01082[100.00%]"hypothetical protein",locus_01083[100.00%]"hypothetical protein",locus_01084[100.00%]"hypothetical protein",locus_01085[100.00%]"hypothetical protein",locus_01086[100.00%]"Transcriptional regulator",locus_01087[100.00%]"hypothetical protein",locus_01088[100.00%]"hypothetical protein",locus_010…
bin99	locus_01281[3.97%]"Fructokinase (EC 2.7.1.4)",locus_01282[100.00%]"Transcriptional regulator, XRE family",locus_01283[100.00%]"Glycosyltransferase (EC 2.4.1.-)",locus_01284[100.00%]"Sortase A, LPXTG specific",locus_01285[100.00%]"Chitinase (EC 3.2.1.14)"
bin100	locus_00396[9.95%]"hypothetical protein",locus_00397[100.00%]"Invasion associated protein p60",locus_00398[100.00%]"FIG00745210: hypothetical protein",locus_00399[100.00%]"Transcriptional regulator, MerR family",locus_00400[100.00%]"oxidoreductase, aldo/keto reductase family",locus_00401[100.00%]"Extracellular protein"
bin101	locus_01078[100.00%]"DNA-cytosine methyltransferase (EC 2.1.1.37)",locus_01079[100.00%]"DNA-cytosine methyltransferase (EC 2.1.1.37)",locus_01080[100.00%]"hypothetical protein",locus_01081[95.79%]"hypothetical protein"
bin102	locus_00956[82.34%]"hypothetical protein",locus_00957[100.00%]"hypothetical protein",locus_00958[100.00%]"COG0488: ATPase components of ABC transporters with duplicated ATPase domains",locus_00959[100.00%]"hypothetical protein",locus_00960[100.00%]"hypothetical protein",locus_00961[100.00%]"DNA-entry nuclease (Competence-specific nuclease) (EC 3.1.30.-)"
bin103	locus_00029[100.00%]"Replication protein",locus_00030[100.00%]"hypothetical protein",locus_00031[100.00%]"hypothetical protein",locus_00032[100.00%]"integrase/recombinase plasmid associated, putative"
bin104	locus_00647[100.00%]"Amino acid transporter",locus_00648[100.00%]"NADH peroxidase Npx (EC 1.11.1.1)",locus_00649[100.00%]"Multidrug-efflux transporter, major facilitator superfamily (MFS) (TC 2.A.1)",locus_00650[59.95%]"hypothetical protein"
bin105	locus_00330[44.46%]"hypothetical protein"
bin106	locus_01238[100.00%]"hypothetical protein",locus_01239[100.00%]"hypothetical protein",locus_01240[100.00%]"hypothetical protein",locus_01241[100.00%]"hypothetical protein",locus_01242[100.00%]"hypothetical protein",locus_01243[100.00%]"hypothetical protein",locus_01244[100.00%]"hypothetical protein",locus_01245[100.00%]"hypothetical protein",locus_01246[100.00%]"hypothetical protein",locus_01247[…
bin107	-
bin108	locus_00197[75.04%]"hypothetical protein",locus_00198[100.00%]"hypothetical protein",locus_00199[100.00%]"hypothetical protein",locus_00200[100.00%]"hypothetical protein"
bin109	locus_00503[6.92%]"glycosyltransferase",locus_00504[100.00%]"capsular polysaccharide biosynthesis protein",locus_00505[100.00%]"Putative mannosyltransferase involved in polysaccharide biosynthesis",locus_00506[100.00%]"cytoplasmic membrane protein",locus_00507[100.00%]"putative glycosyltransferase"
bin110	locus_00632[100.00%]"hypothetical protein",locus_00633[100.00%]"putative type IIS restriction/modification enzyme",locus_00634[100.00%]"Probable modification methylase HindII (EC 2.1.1.72) (Adenine-specific methyltransferase HindII) (M.HindII)",locus_00635[32.00%]"DNA-entry nuclease (Competence-specific nuclease) (EC 3.1.30.-)"
bin111	locus_01555[100.00%]"hypothetical protein",locus_01556[100.00%]"Replication protein BASE COUNT 1515 a 677 c 527 g 1502 t"
bin112	locus_00373[10.12%]"hypothetical protein",locus_00374[100.00%]"Integral membrane protein",locus_00375[100.00%]"hypothetical protein",locus_00376[100.00%]"Multidrug resistance protein",locus_00377[100.00%]"hypothetical protein",locus_00378[100.00%]"hypothetical protein"
bin113	locus_01554[100.00%]"hypothetical protein",locus_01555[100.00%]"hypothetical protein",locus_01556[100.00%]"hypothetical protein",locus_01557[100.00%]"hypothetical protein",locus_01558[100.00%]"putative rep protein",locus_01559[100.00%]"hypothetical protein"
bin114	locus_01305[39.54%]"PE_PGRS family protein"
bin115	locus_01199[53.07%]"hypothetical protein"
bin116	locus_00873[11.04%]"Lead, cadmium, zinc and mercury transporting ATPase (EC 3.6.3.3) (EC 3.6.3.5); Copper-translocating P-type ATPase (EC 3.6.3.4)",locus_00874[100.00%]"Negative transcriptional regulator-copper transport operon",locus_00875[100.00%]"hypothetical protein",locus_00876[100.00%]"hypothetical protein",locus_00877[100.00%]"Transcriptional regulator, MerR family",locus_00878[100.00%]"ox…
bin117	locus_01286[100.00%]"hypothetical protein",locus_01287[100.00%]"Transcriptional regulator, ArsR family",locus_01288[100.00%]"similar to glutathione reductase",locus_01289[100.00%]"membrane protein, putative"
bin118	locus_00427[100.00%]"hypothetical protein",locus_00428[100.00%]"hypothetical protein",locus_00429[100.00%]"hypothetical protein",locus_00430[100.00%]"hypothetical protein",locus_00431[100.00%]"hypothetical protein",locus_00432[100.00%]"hypothetical protein"
bin119	locus_00720[99.59%]"USG protein",locus_00721[93.14%]"Type I restriction-modification system, specificity subunit S (EC 3.1.21.3)"
bin120	locus_00647[99.33%]"aminotransferase",locus_00648[100.00%]"hypothetical protein",locus_00649[100.00%]"Signal peptidase I (EC 3.4.21.89)",locus_00650[100.00%]"Signal peptidase I (EC 3.4.21.89)",locus_00651[100.00%]"Maltose O-acetyltransferase (EC 2.3.1.79)"
bin121	locus_01224[18.00%]"Phage antirepressor protein",locus_01225[100.00%]"Phage transcriptional repressor",locus_01226[100.00%]"hypothetical protein",locus_01227[100.00%]"hypothetical protein",locus_01228[100.00%]"UPF0325 protein YaeH",locus_01229[100.00%]"hypothetical protein"
bin122	locus_00179[0.07%]"NADH peroxidase Npx (EC 1.11.1.1)",locus_00180[100.00%]"hypothetical protein",locus_00181[100.00%]"hypothetical protein",locus_00182[100.00%]"hypothetical protein"
bin123	locus_00001[100.00%]"hypothetical protein",locus_00002[100.00%]"hypothetical protein",locus_00003[100.00%]"hypothetical protein",locus_00004[100.00%]"Replication protein"
bin124	locus_01232[100.00%]"Cation transport ATPase",locus_01233[100.00%]"Integral membrane protein"
bin125	locus_00485[0.77%]"Adenylosuccinate lyase (EC 4.3.2.2)",locus_00486[100.00%]"hypothetical protein",locus_00487[100.00%]"Hydrolases of the alpha/beta superfamily",locus_00488[100.00%]"Protein tyrosine/serine phosphatase",locus_00489[100.00%]"hypothetical protein"
bin126	locus_00281[100.00%]"Transcriptional regulator, HxlR family",locus_00282[100.00%]"ThiJ/PfpI family protein",locus_00283[100.00%]"Asparagine synthetase [glutamine-hydrolyzing] (EC 6.3.5.4)",locus_00284[100.00%]"hypothetical protein"
bin127	locus_00994[98.89%]"hypothetical protein",locus_00995[100.00%]"hypothetical protein",locus_00996[100.00%]"integrase/recombinase plasmid associated, putative",locus_00997[100.00%]"hypothetical protein"
bin128	locus_01012[100.00%]"prophage Lp4 protein 3, phage-like repressor",locus_01013[100.00%]"hypothetical protein",locus_01014[100.00%]"hypothetical protein"
bin129	locus_00770[67.43%]"Phage tail length tape-measure protein"
bin130	locus_00323[59.55%]"Orotidine 5'-phosphate decarboxylase (EC 4.1.1.23)",locus_00324[100.00%]"Orotate phosphoribosyltransferase (EC 2.4.2.10)",locus_00325[100.00%]"Predicted cell-wall-anchored protein SasA (LPXTG motif)"
bin131	locus_01028[100.00%]"hypothetical protein",locus_01029[100.00%]"hypothetical protein",locus_01030[100.00%]"Chromosome (plasmid) partitioning protein ParA",locus_01031[38.61%]"hypothetical protein"
bin132	locus_00019[100.00%]"hypothetical protein",locus_00020[100.00%]"hypothetical protein"
bin133	locus_01136[100.00%]"hypothetical protein",locus_01137[100.00%]"hypothetical protein",locus_01138[100.00%]"hypothetical protein",locus_01139[100.00%]"hypothetical protein",locus_01140[100.00%]"Aggregation promoting factor"
bin134	locus_00360[100.00%]"extracellular protein",locus_00361[100.00%]"hypothetical protein",locus_00362[100.00%]"cell surface protein precursor"
bin135	locus_01132[100.00%]"Poly(glycerol-phosphate) alpha-glucosyltransferase (EC 2.4.1.52)",locus_01133[100.00%]"Poly(glycerol-phosphate) alpha-glucosyltransferase (EC 2.4.1.52)"
bin136	locus_00274[100.00%]"putative glycosyltransferase",locus_00275[100.00%]"UDP-galactopyranose mutase (EC 5.4.99.9)",locus_00276[100.00%]"Glycosyltransferase",locus_00277[62.13%]"Glycosyltransferase (EC 2.4.1.-)"
bin137	locus_00102[100.00%]"Argininosuccinate synthase (EC 6.3.4.5)",locus_00103[100.00%]"Argininosuccinate lyase (EC 4.3.2.1)",locus_00104[54.82%]"ABC-type amino acid transport system, permease and periplasmic component"
bin138	locus_00218[0.43%]"putative ATP-dependent Clp proteinase (ATP-binding subunit)",locus_00219[100.00%]"hypothetical protein",locus_00220[100.00%]"hypothetical protein",locus_00221[100.00%]"membrane protein",locus_00222[100.00%]"hypothetical protein",locus_00223[0.06%]"Malolactic enzyme (EC 1.-.-.-)"
bin139	locus_00758[98.95%]"extracellular protein",locus_00759[100.00%]"hypothetical protein",locus_00760[100.00%]"cell surface protein precursor"
bin140	locus_01575[100.00%]"hypothetical protein",locus_01576[100.00%]"Putative cytoplasmic protein",locus_01577[0.35%]"hypothetical protein"
bin141	locus_00768[100.00%]"Hydroxyethylthiazole kinase (EC 2.7.1.50)",locus_00769[100.00%]"Thiamin-phosphate pyrophosphorylase (EC 2.5.1.3)",locus_00770[100.00%]"Hydroxymethylpyrimidine phosphate kinase ThiD (EC 2.7.4.7)",locus_00771[100.00%]"Thiaminase II (EC 3.5.99.2) involved in salvage of thiamin pyrimidine moiety",locus_00772[26.06%]"D-alanyl-D-alanine carboxypeptidase (EC 3.4.16.4)"
bin142	locus_00001[100.00%]"Potassium voltage-gated channel subfamily KQT; possible potassium channel, VIC family",locus_00002[100.00%]"hypothetical protein",locus_00003[100.00%]"hypothetical protein",locus_00004[100.00%]"hypothetical protein",locus_00005[100.00%]"hypothetical protein",locus_00006[100.00%]"hypothetical protein"
bin143	locus_00898[0.15%]"Phosphoglycerate mutase family",locus_00899[100.00%]"Transcriptional activator tipA",locus_00900[100.00%]"hypothetical protein",locus_00901[100.00%]"hypothetical protein",locus_00902[100.00%]"hypothetical protein",locus_00903[100.00%]"hydrolase, alpha/beta fold family"
bin144	locus_00423[100.00%]"hypothetical protein",locus_00424[100.00%]"hypothetical protein",locus_00425[100.00%]"FIG00748724: hypothetical protein"
bin145	locus_01287[100.00%]"Methyl-directed repair DNA adenine methylase (EC 2.1.1.72)",locus_01288[100.00%]"hypothetical protein",locus_01289[0.06%]"GMP synthase [glutamine-hydrolyzing] (EC 6.3.5.2)"
bin146	locus_00250[100.00%]"Pyridoxal phosphate-dependent aminotransferase",locus_00251[100.00%]"hypothetical protein",locus_00252[100.00%]"Signal peptidase I (EC 3.4.21.89)",locus_00253[100.00%]"Signal peptidase I (EC 3.4.21.89)"
bin147	locus_01419[9.81%]"Accumulation-associated protein AAP",locus_01420[100.00%]"Chitinase (EC 3.2.1.14)",locus_01421[0.83%]"LSU m3Psi1915 methyltransferase RlmH"
bin148	locus_00761[100.00%]"cell surface protein precursor"
bin149	locus_01583[100.00%]"FIG00752816: hypothetical protein",locus_01584[100.00%]"restriction enzyme BcgI alpha chain-like protein( EC:2.1.1.72 )"
bin150	locus_00559[100.00%]"hypothetical protein",locus_00560[100.00%]"hypothetical protein",locus_00561[100.00%]"hypothetical protein",locus_00562[100.00%]"Protein tyrosine/serine phosphatase",locus_00563[100.00%]"hypothetical protein",locus_00564[100.00%]"DNA-3-methyladenine glycosylase (EC 3.2.2.20)",locus_00565[4.72%]"NAD(P)H dehydrogenase, quinone family"
bin151	locus_00801[38.08%]"Phage replication initiation protein",locus_00802[100.00%]"hypothetical protein",locus_00803[100.00%]"Prophage Lp1 protein 19",locus_00804[100.00%]"Recombinational DNA repair protein RecT (prophage associated)",locus_00805[100.00%]"hypothetical protein"
bin152	locus_01221[38.67%]"YafQ toxin protein",locus_01222[100.00%]"hypothetical protein",locus_01223[100.00%]"hypothetical protein",locus_01224[100.00%]"Retron-type RNA-directed DNA polymerase (EC 2.7.7.49)",locus_01225[100.00%]"hypothetical protein"
bin153	locus_00371[65.26%]"Transcriptional regulator, XRE family",locus_00372[100.00%]"hypothetical protein",locus_00373[100.00%]"Acetyltransferase (EC 2.3.1.-)",locus_00374[100.00%]"D-serine/D-alanine/glycine transporter"
bin154	locus_00135[74.80%]"hypothetical protein",locus_00136[100.00%]"hypothetical protein",locus_00138[100.00%]"hypothetical protein",locus_00139[100.00%]"hypothetical protein",locus_00140[100.00%]"Phage protein",locus_00141[100.00%]"hypothetical protein",locus_00142[100.00%]"hypothetical protein",locus_00143[100.00%]"hypothetical protein",locus_00144[3.88%]"hypothetical protein"
bin155	locus_01017[100.00%]"hypothetical protein",locus_01018[100.00%]"hypothetical protein"
bin156	locus_00221[100.00%]"hypothetical protein",locus_00222[100.00%]"COG0488: ATPase components of ABC transporters with duplicated ATPase domains",locus_00223[100.00%]"Multidrug resistance ABC transporter ATP-binding and permease protein",locus_00224[0.36%]"hypothetical protein"
bin157	locus_00823[100.00%]"hypothetical protein",locus_00824[100.00%]"Integrase, superantigen-encoding pathogenicity islands SaPI",locus_00825[100.00%]"hypothetical protein",locus_00826[91.67%]"hypothetical protein"
bin158	locus_01130[100.00%]"hypothetical protein",locus_01131[100.00%]"hypothetical protein",locus_01132[100.00%]"Membrane-bound protease, CAAX family"
bin159	locus_01621[100.00%]"putative phage lysozyme( EC:3.2.1.17 )",locus_01622[100.00%]"S-layer protein precursor (Surface layer protein)",locus_01623[100.00%]"hypothetical protein"
bin160	locus_00786[100.00%]"short-chain dehydrogenase/oxidoreductase",locus_00787[100.00%]"Transcriptional regulator, AraC family",locus_00788[100.00%]"bifunctional deaminase-reductase domain protein"
bin161	locus_01305[30.43%]"PE_PGRS family protein"
bin162	locus_00088[1.15%]"hypothetical protein",locus_00089[100.00%]"hypothetical protein",locus_00090[100.00%]"hypothetical protein",locus_00091[100.00%]"hypothetical protein",locus_00092[59.19%]"hypothetical protein"
bin163	locus_01428[100.00%]"Transcriptional regulator, TetR family",locus_01429[100.00%]"ABC transporter permease protein",locus_01430[100.00%]"ABC transporter, ATP-binding protein"
bin164	locus_00763[100.00%]"hypothetical protein",locus_00764[93.61%]"Type I restriction-modification system, specificity subunit S (EC 3.1.21.3)"
bin165	locus_01018[0.12%]"Phage terminase small subunit",locus_01019[100.00%]"hypothetical protein"
bin166	locus_00660[66.48%]"Transcriptional regulator, GntR family",locus_00661[100.00%]"hypothetical protein",locus_00662[100.00%]"hypothetical protein",locus_00663[99.75%]"hypothetical protein"
bin167	locus_01463[100.00%]"Glycerol dehydrogenase (EC 1.1.1.6)",locus_01464[100.00%]"Succinate-semialdehyde dehydrogenase [NAD] (EC 1.2.1.24); Succinate-semialdehyde dehydrogenase [NAD(P)+] (EC 1.2.1.16)"
bin168	locus_00352[39.35%]"ThiJ/PfpI family protein",locus_00353[100.00%]"Substrate-specific component BioY of biotin ECF transporter",locus_00354[100.00%]"Biotin--protein ligase (EC 6.3.4.9, EC 6.3.4.10, EC 6.3.4.11, EC 6.3.4.15) / Biotin operon repressor",locus_00355[100.00%]"Transcriptional regulator, XRE family"
bin169	locus_00328[99.71%]"Transcriptional regulator, XRE family",locus_00329[100.00%]"hypothetical protein",locus_00330[100.00%]"Oligopeptide ABC transporter, periplasmic oligopeptide-binding protein OppA (TC 3.A.1.5.1)"
bin170	locus_00275[80.48%]"hypothetical protein",locus_00276[100.00%]"hypothetical protein",locus_00277[100.00%]"Spermidine N1-acetyltransferase (EC 2.3.1.57)",locus_00278[100.00%]"hypothetical protein",locus_00279[100.00%]"hypothetical protein",locus_00280[1.95%]"GMP synthase - Glutamine amidotransferase domain"
bin171	locus_00332[2.21%]"ThiJ/PfpI family protein",locus_00333[100.00%]"Substrate-specific component BioY of biotin ECF transporter",locus_00334[100.00%]"Biotin operon repressor / Biotin-protein ligase (EC 6.3.4.15)",locus_00335[100.00%]"Transcriptional regulator, XRE family"
bin172	locus_00130[99.58%]"hypothetical protein",locus_00131[100.00%]"hypothetical protein",locus_00132[99.12%]"Phage terminase, small subunit"
bin173	locus_01138[100.00%]"hypothetical protein",locus_01139[100.00%]"hypothetical protein",locus_01140[100.00%]"putative DNA helicase"
bin174	locus_00525[100.00%]"hypothetical protein",locus_00526[100.00%]"hypothetical protein",locus_00527[100.00%]"Lyc gene autolisin (1,4-bets-N-acetylmuramidase), family 25 of glycosyl hydrolases; peptodoglycan-binding domain",locus_00528[100.00%]"hypothetical protein"
bin175	locus_01272[67.93%]"ABC transporter, ATP-binding protein",locus_01273[100.00%]"hypothetical protein",locus_01274[100.00%]"ABC transporter, permease protein",locus_01275[100.00%]"hypothetical protein"
bin176	locus_01322[100.00%]"Transcriptional regulator, XRE family",locus_01323[100.00%]"Foldase protein PrsA precursor (EC 5.2.1.8) @ Foldase clustered with pyrimidine conversion",locus_01324[100.00%]"Oxidoreductase, aldo/keto reductase family",locus_01325[15.85%]"hypothetical protein"
bin177	locus_00333[64.53%]"Predicted cell-wall-anchored protein SasA (LPXTG motif)",locus_00334[100.00%]"S-layer protein precursor (Surface layer protein)"
bin178	locus_00417[100.00%]"hypothetical protein",locus_00418[100.00%]"Transcriptional regulator, XRE family",locus_00419[100.00%]"YefM protein (antitoxin to YoeB)",locus_00420[100.00%]"hypothetical protein"
bin179	locus_00642[99.76%]"Lmo0471 protein",locus_00643[100.00%]"Transcriptional regulator, XRE family",locus_00644[100.00%]"hypothetical protein",locus_00645[0.08%]"Aminopeptidase C (EC 3.4.22.40)"
bin180	locus_00812[66.95%]"Transcriptional regulator, XRE family",locus_00813[100.00%]"hypothetical protein",locus_00814[100.00%]"hypothetical protein",locus_00815[100.00%]"hypothetical protein",locus_00816[100.00%]"glucosyltransferase-S"
bin181	locus_00736[62.80%]"Transcriptional regulator, XRE family",locus_00737[100.00%]"hypothetical protein",locus_00738[100.00%]"hypothetical protein",locus_00739[100.00%]"glucosyltransferase-S",locus_00740[100.00%]"hypothetical protein",locus_00741[6.47%]"hypothetical protein"
bin182	locus_00581[100.00%]"Transcriptional regulator, GntR family domain / Aspartate aminotransferase (EC 2.6.1.1)",locus_00582[100.00%]"Manganese transport protein MntH"
bin183	locus_00161[100.00%]"hypothetical protein",locus_00162[100.00%]"hypothetical protein",locus_00163[100.00%]"hypothetical protein"
bin184	locus_00830[100.00%]"Multimodular transpeptidase-transglycosylase (EC 2.4.1.129) (EC 3.4.-.-)"
bin185	locus_00822[100.00%]"hypothetical protein",locus_00823[100.00%]"Lj965 prophage protein",locus_00824[100.00%]"hypothetical protein"
bin186	locus_00574[5.05%]"hypothetical protein",locus_00575[100.00%]"hypothetical protein",locus_00576[100.00%]"hypothetical protein",locus_00577[100.00%]"hypothetical protein",locus_00578[100.00%]"hypothetical protein",locus_00579[100.00%]"Transcriptional regulator, Cro/CI family"
bin187	locus_00987[100.00%]"hypothetical protein",locus_00988[100.00%]"hypothetical protein"
bin188	locus_01448[100.00%]"Transcriptional regulator, TetR family",locus_01449[100.00%]"ABC transporter permease protein",locus_01450[100.00%]"ABC transporter, ATP-binding protein"
bin189	locus_00705[15.97%]"Invasion associated protein p60",locus_00706[100.00%]"FIG00745210: hypothetical protein",locus_00707[100.00%]"Transcriptional regulator, MerR family",locus_00708[100.00%]"oxidoreductase, aldo/keto reductase family"
bin190	locus_01547[98.23%]"unknown"
bin191	locus_00149[78.30%]"hypothetical protein",locus_00150[23.81%]"possible large adhesin"
bin192	locus_00515[100.00%]"Mobile element protein",locus_00516[100.00%]"hypothetical protein",locus_00517[0.83%]"LSU m3Psi1915 methyltransferase RlmH"
bin193	locus_00890[100.00%]"Transcriptional regulator, GntR family domain / Aspartate aminotransferase (EC 2.6.1.1)",locus_00891[100.00%]"Serine hydroxymethyltransferase (EC 2.1.2.1)",locus_00892[100.00%]"Serine hydroxymethyltransferase (EC 2.1.2.1)",locus_00893[100.00%]"Serine hydroxymethyltransferase (EC 2.1.2.1)"
bin194	locus_00454[99.20%]"hypothetical protein",locus_00455[100.00%]"cell surface protein precursor"
bin195	locus_00257[100.00%]"Translation elongation factor LepA",locus_00258[100.00%]"Transcriptional regulator, TetR family"
bin196	locus_01153[100.00%]"hypothetical protein",locus_01154[100.00%]"hypothetical protein",locus_01155[100.00%]"Lyzozyme M1 (1,4-beta-N-acetylmuramidase)",locus_01156[100.00%]"hypothetical protein"
bin197	locus_00281[100.00%]"hypothetical protein",locus_00282[100.00%]"Protein tyrosine/serine phosphatase",locus_00283[100.00%]"Hydrolases of the alpha/beta superfamily",locus_00284[0.54%]"Adenylosuccinate lyase (EC 4.3.2.2)"
bin198	locus_00217[100.00%]"transcriptional regulator, TetR family",locus_00218[100.00%]"Translation elongation factor LepA"
bin199	locus_00046[100.00%]"hypothetical protein"
bin200	locus_00549[22.36%]"hypothetical protein",locus_00550[100.00%]"hypothetical protein",locus_00551[100.00%]"FIG00751173: hypothetical protein",locus_00552[0.57%]"putative ATP-dependent Clp proteinase (ATP-binding subunit)"
bin201	locus_00963[100.00%]"hypothetical protein",locus_00964[100.00%]"hypothetical protein"
bin202	locus_00686[16.67%]"hypothetical protein",locus_00687[100.00%]"FIG00743117: hypothetical protein",locus_00688[100.00%]"LysR family transcriptional regulator STM2281"
bin203	locus_01484[11.83%]"hypothetical protein",locus_01485[100.00%]"hypothetical protein",locus_01486[100.00%]"hypothetical protein"
bin204	locus_00013[100.00%]"hypothetical protein",locus_00014[100.00%]"hypothetical protein",locus_00015[100.00%]"hypothetical protein"
bin205	locus_00195[100.00%]"hypothetical protein",locus_00196[100.00%]"hypothetical protein"
bin206	locus_00092[100.00%]"hypothetical protein",locus_00093[100.00%]"Alpha-acetolactate decarboxylase (EC 4.1.1.5)"
bin207	locus_00028[100.00%]"hypothetical protein"
bin208	locus_01367[100.00%]"ABC transporter, permease protein",locus_01368[100.00%]"hypothetical protein",locus_01369[100.00%]"ABC transporter, ATP-binding protein",locus_01370[5.91%]"Transcriptional regulator, GntR family"
bin209	locus_01498[0.42%]"GMP reductase (EC 1.7.1.7)",locus_01499[100.00%]"hypothetical protein",locus_01500[100.00%]"Dihydroorotate dehydrogenase, catalytic subunit (EC 1.3.3.1)",locus_01501[100.00%]"Carbamoyl-phosphate synthase large chain (EC 6.3.5.5)",locus_01502[1.75%]"Carbamoyl-phosphate synthase large chain (EC 6.3.5.5)"
bin210	locus_00521[47.38%]"Type I restriction-modification system, specificity subunit S (EC 3.1.21.3)",locus_00522[100.00%]"hypothetical protein",locus_00523[100.00%]"hypothetical protein"
bin211	locus_00286[0.42%]"GMP reductase (EC 1.7.1.7)",locus_00287[100.00%]"Dihydroorotate dehydrogenase, catalytic subunit (EC 1.3.3.1)",locus_00288[41.67%]"Carbamoyl-phosphate synthase large chain (EC 6.3.5.5)"
bin212	locus_00175[0.90%]"Nicotinamidase (EC 3.5.1.19)",locus_00176[100.00%]"Retron-type RNA-directed DNA polymerase (EC 2.7.7.49)",locus_00177[100.00%]"hypothetical protein"
bin213	locus_01415[100.00%]"hypothetical protein",locus_01416[100.00%]"cell surface protein precursor"
bin214	locus_01032[100.00%]"Sll1503 protein"
bin215	locus_00346[100.00%]"hypothetical protein",locus_00347[100.00%]"hypothetical protein",locus_00348[100.00%]"hypothetical protein",locus_00349[100.00%]"hypothetical protein"
bin216	locus_00220[33.83%]"Predicted cell-wall-anchored protein SasA (LPXTG motif)",locus_00221[100.00%]"S-layer protein precursor (Surface layer protein)"
bin217	locus_00208[100.00%]"DNA topoisomerase III (EC 5.99.1.2)"
bin218	locus_00987[58.56%]"hypothetical protein",locus_00988[100.00%]"hypothetical protein",locus_00989[100.00%]"hypothetical protein",locus_00990[99.52%]"Helicase loader DnaI"
bin219	locus_01530[100.00%]"hypothetical protein",locus_01531[100.00%]"Transcriptional regulator, Cro/CI family",locus_01532[100.00%]"hypothetical protein",locus_01533[100.00%]"hypothetical protein",locus_01534[100.00%]"hypothetical protein"
bin220	locus_00030[1.53%]"hypothetical protein",locus_00031[100.00%]"hypothetical protein",locus_00032[100.00%]"hypothetical protein",locus_00033[100.00%]"hypothetical protein"
bin221	locus_00270[100.00%]"hypothetical protein",locus_00271[100.00%]"hypothetical protein"
bin222	locus_01521[59.55%]"Orotidine 5'-phosphate decarboxylase (EC 4.1.1.23)",locus_01522[100.00%]"Orotate phosphoribosyltransferase (EC 2.4.2.10)",locus_01523[100.00%]"hypothetical protein"
bin223	locus_00570[2.59%]"hypothetical protein",locus_00571[100.00%]"hypothetical protein",locus_00572[100.00%]"hypothetical protein"
bin224	locus_00123[100.00%]"ABC transporter, ATP-binding protein-related protein",locus_00124[0.26%]"GMP synthase [glutamine-hydrolyzing] (EC 6.3.5.2)"
bin225	locus_00303[1.26%]"Nicotinamidase (EC 3.5.1.19)",locus_00304[100.00%]"FIG00553873: hypothetical protein",locus_00305[100.00%]"Transcriptional regulator, TetR family"
bin226	locus_00033[100.00%]"hypothetical protein",locus_00034[100.00%]"hypothetical protein",locus_00035[100.00%]"hypothetical protein",locus_00036[90.18%]"hypothetical protein"
bin227	locus_00396[100.00%]"hypothetical protein",locus_00397[100.00%]"hypothetical protein",locus_00398[100.00%]"hypothetical protein"
bin228	locus_01266[100.00%]"Adenine deaminase (EC 3.5.4.2)"
bin229	locus_00810[1.28%]"Phage antirepressor protein",locus_00811[100.00%]"hypothetical protein",locus_00812[100.00%]"SOS-response repressor and protease LexA (EC 3.4.21.88)",locus_00813[100.00%]"hypothetical protein",locus_00814[100.00%]"hypothetical protein"
bin230	locus_00691[100.00%]"cell surface protein precursor",locus_00692[100.00%]"hypothetical protein"
bin231	locus_00252[100.00%]"N-acetylmuramoyl-L-alanine amidase (EC 3.5.1.28)",locus_00253[100.00%]"hypothetical protein",locus_00254[100.00%]"hypothetical protein",locus_00255[100.00%]"hypothetical protein"
bin232	locus_01403[0.12%]"Integral membrane protein",locus_01404[100.00%]"hypothetical protein",locus_01405[100.00%]"Oxidoreductase",locus_01406[100.00%]"Transcriptional regulator, TetR family"
bin233	locus_00243[100.00%]"transcription regulator (putative)",locus_00244[97.71%]"FIG00754654: hypothetical protein"
bin234	locus_00165[100.00%]"cell surface protein precursor",locus_00166[100.00%]"hypothetical protein"
bin235	locus_00086[100.00%]"hypothetical protein",locus_00087[100.00%]"hypothetical protein"
bin236	locus_00195[100.00%]"Acylamino-acid-releasing enzyme (EC 3.4.19.1)"
bin237	locus_00041[100.00%]"hypothetical protein",locus_00042[100.00%]"hypothetical protein",locus_00043[23.64%]"hypothetical protein"
bin238	locus_00603[100.00%]"Oligopeptide ABC transporter, periplasmic oligopeptide-binding protein OppA (TC 3.A.1.5.1)"
bin239	locus_01299[100.00%]"Oligopeptide ABC transporter, periplasmic oligopeptide-binding protein OppA (TC 3.A.1.5.1)"
bin240	locus_00675[21.90%]"hypothetical protein"
bin241	locus_01089[100.00%]"hypothetical protein",locus_01090[91.86%]"hypothetical protein"
bin242	locus_00245[0.33%]"putative reductase",locus_00246[100.00%]"hypothetical protein",locus_00247[100.00%]"hypothetical protein",locus_00248[100.00%]"biphenyl-2,3-diol 1,2-dioxygenase III-related protein",locus_00249[100.00%]"hypothetical protein"
bin243	locus_00434[56.95%]"hypothetical protein",locus_00435[100.00%]"hypothetical protein",locus_00436[100.00%]"hypothetical protein",locus_00437[100.00%]"hypothetical protein"
bin244	locus_01159[100.00%]"hypothetical protein",locus_01160[100.00%]"hypothetical protein",locus_01161[100.00%]"hypothetical protein"
bin245	locus_01354[17.92%]"FUSOBACTERIUM OUTER MEMBRANE PROTEIN FAMILY"
bin246	locus_00420[100.00%]"hypothetical protein",locus_00421[100.00%]"hypothetical protein"
bin247	locus_00296[4.04%]"hypothetical protein",locus_00297[100.00%]"hypothetical protein",locus_00298[100.00%]"hypothetical protein",locus_00299[100.00%]"hypothetical protein"
bin248	locus_00637[0.92%]"hypothetical protein",locus_00638[100.00%]"hypothetical protein",locus_00639[100.00%]"transport protein"
bin249	locus_01479[100.00%]"hypothetical protein",locus_01480[100.00%]"hypothetical protein"
bin250	locus_00936[74.33%]"hypothetical protein",locus_00937[100.00%]"hypothetical protein",locus_00938[99.75%]"hypothetical protein"
bin251	locus_00022[100.00%]"hypothetical protein",locus_00023[100.00%]"hypothetical protein",locus_00024[100.00%]"hypothetical protein"
bin252	locus_00262[78.96%]"Integral membrane protein",locus_00263[100.00%]"hypothetical protein",locus_00264[100.00%]"hypothetical protein",locus_00265[100.00%]"Spermidine N1-acetyltransferase (EC 2.3.1.57)"
bin253	locus_00696[100.00%]"Extracellular protein"
bin254	locus_01425[100.00%]"Potassium voltage-gated channel subfamily KQT; possible potassium channel, VIC family",locus_01426[100.00%]"hypothetical protein",locus_01427[100.00%]"hypothetical protein",locus_01428[100.00%]"hypothetical protein"
bin255	-
bin256	locus_00790[76.39%]"Phage terminase, small subunit",locus_00791[100.00%]"hypothetical protein"
bin257	locus_00606[100.00%]"hypothetical protein",locus_00607[47.41%]"probable membrane protein yetF"
bin258	locus_01141[0.17%]"FIG00742765: hypothetical protein",locus_01142[100.00%]"hypothetical protein BASE COUNT 3404 a 1331 c 1451 g 3955 t"
bin259	locus_00992[1.95%]"GMP synthase - Glutamine amidotransferase domain",locus_00993[100.00%]"Transcriptional regulator, MerR family",locus_00994[100.00%]"Transcriptional regulator",locus_00995[99.36%]"4-carboxymuconolactone decarboxylase (EC 4.1.1.44)"
bin260	locus_01142[30.46%]"Phage tail length tape-measure protein"
bin261	locus_01015[3.59%]"hypothetical protein",locus_01016[100.00%]"Phage protein",locus_01017[100.00%]"hypothetical protein"
bin262	-
bin263	locus_00357[100.00%]"Putative ribose uptake protein RbsU, GRP transporter family (TC 2.A.7.5)",locus_00358[100.00%]"hypothetical protein"
bin264	locus_00882[100.00%]"Acetyltransferase (EC 2.3.1.-)",locus_00883[100.00%]"hypothetical protein",locus_00884[65.08%]"hypothetical protein"
bin265	locus_00488[100.00%]"Conserved domain protein",locus_00489[100.00%]"integral membrane protein (putative)",locus_00490[30.19%]"Transcriptional regulator, PadR family"
bin266	locus_00659[100.00%]"Conserved domain protein",locus_00660[100.00%]"integral membrane protein (putative)",locus_00661[28.16%]"Transcriptional regulator, PadR family"
bin267	locus_00773[100.00%]"hypothetical protein",locus_00774[100.00%]"hypothetical protein",locus_00775[95.93%]"hypothetical protein"
bin268	locus_01077[100.00%]"hypothetical protein",locus_01078[100.00%]"Hypothetical SAV0801 homolog in superantigen-encoding pathogenicity islands SaPI"
bin269	locus_00260[26.97%]"probable membrane protein yetF"
bin270	locus_00114[41.04%]"Phage tail length tape-measure protein"
bin271	locus_00509[37.63%]"integral membrane protein",locus_00510[100.00%]"Putative inner membrane protein"
bin272	locus_00271[100.00%]"Amino acid transporter"
bin273	locus_01441[0.26%]"GMP synthase [glutamine-hydrolyzing] (EC 6.3.5.2)",locus_01442[99.43%]"hypothetical protein",locus_01443[100.00%]"hypothetical protein"
bin274	locus_00871[100.00%]"hypothetical protein"
bin275	locus_00083[100.00%]"Chromosome (plasmid) partitioning protein ParA",locus_00084[100.00%]"hypothetical protein"
bin276	locus_00280[13.83%]"hypothetical protein",locus_00281[100.00%]"Putative inner membrane protein"
bin277	locus_00247[100.00%]"Lmo0471 protein"
bin278	locus_01361[94.70%]"Oligopeptide ABC transporter, periplasmic oligopeptide-binding protein OppA (TC 3.A.1.5.1)"
bin279	locus_00126[82.13%]"Phage protein",locus_00127[100.00%]"hypothetical protein",locus_00128[67.84%]"hypothetical protein"
bin280	locus_01070[100.00%]"permease of the major facilitator superfamily"
bin281	locus_01221[100.00%]"hypothetical protein",locus_01222[100.00%]"hypothetical protein",locus_01223[100.00%]"hypothetical protein"
bin282	locus_01227[100.00%]"Dienelactone hydrolase and related enzymes",locus_01228[100.00%]"Transcriptional regulator, MerR family"
bin283	locus_00337[100.00%]"hypothetical protein",locus_00338[0.08%]"Aminopeptidase C (EC 3.4.22.40)"
bin284	locus_00793[100.00%]"Permeases of the major facilitator superfamily"
bin285	locus_01130[79.69%]"Autotransporter adhesin"
bin286	locus_01291[37.96%]"hypothetical protein"
bin287	locus_00075[100.00%]"Transmembrane efflux protein"
bin288	locus_01504[52.05%]"hypothetical protein",locus_01505[63.31%]"Negative regulator of genetic competence, sporulation and motility"
bin289	locus_00405[45.84%]"Type I restriction-modification system, specificity subunit S (EC 3.1.21.3)",locus_00406[100.00%]"hypothetical protein",locus_00407[100.00%]"hypothetical protein"
bin290	locus_00619[58.23%]"Orotidine 5'-phosphate decarboxylase (EC 4.1.1.23)",locus_00620[100.00%]"Orotate phosphoribosyltransferase (EC 2.4.2.10)",locus_00621[100.00%]"hypothetical protein",locus_00622[1.72%]"Cardiolipin synthetase (EC 2.7.8.-)"
bin291	locus_01185[68.90%]"hypothetical protein",locus_01186[63.18%]"Negative regulator of genetic competence MecA"
bin292	locus_00465[100.00%]"hypothetical protein"
bin293	locus_01450[100.00%]"hypothetical protein",locus_01451[100.00%]"hypothetical protein"
bin294	locus_00010[100.00%]"hypothetical protein",locus_00011[100.00%]"Chromosome (plasmid) partitioning protein ParA"
bin295	locus_00478[0.33%]"transport protein",locus_00479[100.00%]"Putative inner membrane protein"
bin296	-
bin297	locus_00256[100.00%]"hypothetical protein",locus_00257[100.00%]"hypothetical protein"
bin298	locus_01092[57.23%]"DNA double-strand break repair Rad50 ATPase",locus_01093[0.56%]"Foldase protein PrsA precursor (EC 5.2.1.8) @ Foldase clustered with pyrimidine conversion"
bin299	-
bin300	locus_00091[2.82%]"hypothetical protein",locus_00092[100.00%]"hypothetical protein",locus_00093[100.00%]"NAD(P)H dehydrogenase, quinone family"
bin301	locus_00983[100.00%]"hypothetical protein"
bin302	locus_00016[100.00%]"hypothetical protein",locus_00017[100.00%]"hypothetical protein"
bin303	locus_00738[100.00%]"Putative inner membrane protein"
bin304	locus_00101[100.00%]"hypothetical protein",locus_00102[1.65%]"GMP synthase - Glutamine amidotransferase domain"
bin305	locus_00001[57.25%]"DNA double-strand break repair Rad50 ATPase"
bin306	locus_00273[100.00%]"Putative inner membrane protein"
bin307	locus_00037[100.00%]"hypothetical protein",locus_00038[73.25%]"hypothetical protein"
bin308	locus_00237[100.00%]"hypothetical protein"
bin309	locus_00300[11.27%]"Streptococcal hemagglutinin protein"
bin310	locus_01141[97.62%]"hypothetical protein",locus_01142[100.00%]"Phage protein",locus_01143[100.00%]"hypothetical protein",locus_01144[92.40%]"hypothetical protein"
bin311	locus_00302[100.00%]"hypothetical protein",locus_00303[0.90%]"Nicotinamidase (EC 3.5.1.19)"
bin312	locus_00825[100.00%]"hypothetical protein"
bin313	locus_00238[100.00%]"Predicted dye-decolorizing peroxidase (DyP), encapsulated subgroup"
bin314	locus_01481[100.00%]"Na(+)/H(+) antiporter"
bin315	locus_00102[100.00%]"hypothetical protein",locus_00103[100.00%]"DNA-cytosine methyltransferase (EC 2.1.1.37)"
bin316	locus_01495[93.15%]"hypothetical protein"
bin317	-
bin318	locus_00136[100.00%]"hypothetical protein",locus_00137[100.00%]"Mobile element protein"
bin319	locus_00669[100.00%]"hypothetical protein"
bin320	locus_00311[3.83%]"hypothetical protein",locus_00312[100.00%]"sugar specific permease (putative)"
bin321	-
bin322	locus_00770[9.55%]"Phage tail length tape-measure protein",locus_00771[100.00%]"hypothetical protein",locus_00772[98.35%]"hypothetical protein"
bin323	locus_01506[100.00%]"Nicotinamidase (EC 3.5.1.19)",locus_01507[100.00%]"hypothetical protein",locus_01508[6.21%]"CrcB protein"
bin324	locus_00371[100.00%]"hypothetical protein"
bin325	locus_01321[100.00%]"hypothetical protein"
bin326	locus_01292[63.29%]"Autotransporter adhesin"
bin327	locus_01158[100.00%]"hypothetical protein"
bin328	locus_01469[100.00%]"Transcriptional regulator, XRE family"
bin329	-
bin330	locus_00164[98.86%]"sensor protein fixL( EC:2.7.3.- )"
bin331	locus_01418[64.03%]"Flagellar hook-length control protein FliK"
bin332	locus_01424[99.45%]"(R)-2-hydroxyacid dehydrogenase, similar to L-sulfolactate dehydrogenase (EC 1.1.1.272)"
bin333	locus_01466[0.45%]"Transcription regulator [contains diacylglycerol kinase catalytic domain]",locus_01467[80.18%]"Arginine/ornithine antiporter ArcD"
bin334	locus_00154[0.29%]"Transcriptional regulator, XRE family",locus_00155[100.00%]"Transcriptional regulator, XRE family",locus_00156[100.00%]"hypothetical protein"
bin335	locus_00592[100.00%]"Transcriptional regulator, XRE family",locus_00593[100.00%]"hypothetical protein"
bin336	locus_00670[3.67%]"DNA-entry nuclease (Competence-specific nuclease) (EC 3.1.30.-)",locus_00671[100.00%]"hypothetical protein",locus_00672[93.97%]"hypothetical protein"
bin337	locus_00744[100.00%]"Phage protein"
bin338	locus_00105[100.00%]"hypothetical protein"
bin339	locus_00710[100.00%]"Extracellular protein"
bin340	locus_01150[53.76%]"hypothetical protein",locus_01151[100.00%]"hypothetical protein",locus_01152[87.58%]"hypothetical protein"
bin341	locus_00794[100.00%]"hypothetical protein"
bin342	locus_00672[50.05%]"Flagellar motor rotation protein MotB BASE COUNT 16195 a 8500 c 7558 g 16319 t 2 others"
bin343	locus_00722[91.39%]"hypothetical protein",locus_00723[97.52%]"hypothetical protein"
bin344	locus_00069[12.66%]"Lead, cadmium, zinc and mercury transporting ATPase (EC 3.6.3.3) (EC 3.6.3.5); Copper-translocating P-type ATPase (EC 3.6.3.4)",locus_00070[100.00%]"Negative transcriptional regulator-copper transport operon",locus_00071[100.00%]"hypothetical protein"
bin345	locus_01075[100.00%]"hypothetical protein"
bin346	locus_00192[100.00%]"hypothetical protein",locus_00193[100.00%]"hypothetical protein"
bin347	locus_00385[99.17%]"2-dehydropantoate 2-reductase (EC 1.1.1.169)"
bin348	locus_01352[0.79%]"Orotate phosphoribosyltransferase (EC 2.4.2.10)",locus_01353[100.00%]"hypothetical protein",locus_01354[1.72%]"Cardiolipin synthetase (EC 2.7.8.-)"
bin349	locus_00353[100.00%]"hypothetical protein",locus_00354[100.00%]"hypothetical protein"
bin350	-
bin351	locus_00423[100.00%]"hypothetical protein"
bin352	locus_00044[100.00%]"Transcriptional regulator, XRE family"
bin353	locus_01287[0.33%]"transport protein",locus_01288[100.00%]"hypothetical protein"
bin354	locus_00641[100.00%]"hypothetical protein"
bin355	locus_00415[68.82%]"hypothetical protein"
bin356	locus_00820[100.00%]"hypothetical protein"
bin357	locus_00249[88.62%]"Phage protein",locus_00250[100.00%]"hypothetical protein"
bin358	locus_00432[100.00%]"transcriptional regulator, MerR family",locus_00433[74.43%]"Nitroreductase"
bin359	locus_00190[100.00%]"hypothetical protein",locus_00191[91.09%]"hypothetical protein"
bin360	locus_00438[100.00%]"hypothetical protein",locus_00439[100.00%]"hypothetical protein",locus_00440[22.88%]"N-acetylmuramoyl-L-alanine amidase (EC 3.5.1.28)"
bin361	locus_00436[100.00%]"hypothetical protein",locus_00437[100.00%]"hypothetical protein"
bin362	locus_01305[9.50%]"PE_PGRS family protein"
bin363	locus_00038[97.70%]"hypothetical protein",locus_00039[100.00%]"Transcriptional regulator, XRE family"
bin364	locus_00752[39.35%]"ThiJ/PfpI family protein",locus_00753[100.00%]"Substrate-specific component BioY of biotin ECF transporter"
bin365	locus_01124[58.13%]"Serine protease, DegP/HtrA, do-like (EC 3.4.21.-)"
bin366	locus_00636[100.00%]"hypothetical protein"
bin367	locus_01269[1.79%]"Competence-stimulating peptide ABC transporter permease protein ComB"
bin368	locus_01456[100.00%]"hypothetical protein"
bin369	locus_01562[100.00%]"hypothetical protein"
bin370	-
bin371	locus_00116[100.00%]"hypothetical protein"
bin372	locus_01085[100.00%]"Transcriptional regulator, XRE family BASE COUNT 3875 a 1382 c 1747 g 4184 t"
bin373	locus_00221[100.00%]"hypothetical protein",locus_00222[69.74%]"hypothetical protein"
bin374	locus_00091[100.00%]"hypothetical protein",locus_00092[100.00%]"hypothetical protein",locus_00093[100.00%]"hypothetical protein"
bin375	locus_00544[100.00%]"oxidoreductase, aldo/keto reductase family"
bin376	locus_01100[2.50%]"putative reductase",locus_01101[100.00%]"biphenyl-2,3-diol 1,2-dioxygenase III-related protein",locus_01102[100.00%]"hypothetical protein"
bin377	locus_00160[36.07%]"Dentin sialophosphoprotein precursor"
bin378	locus_00148[100.00%]"2-hydroxy-3-oxopropionate reductase (EC 1.1.1.60)"
bin379	locus_00152[100.00%]"hypothetical protein"
bin380	-
bin381	locus_00792[100.00%]"hypothetical protein"
bin382	locus_00623[100.00%]"FIG001621: Zinc protease"
bin383	locus_01058[99.33%]"hypothetical protein",locus_01059[100.00%]"hypothetical protein"
bin384	-
bin385	-
bin386	locus_00235[100.00%]"hypothetical protein",locus_00236[0.14%]"glutamine ABC transporter, ATP-binding protein"
bin387	locus_01193[48.80%]"Extracellular protein"
bin388	locus_00641[54.36%]"ABC-type amino acid transport system, permease and periplasmic component"
bin389	locus_01412[0.06%]"Malolactic enzyme (EC 1.-.-.-)",locus_01413[100.00%]"hypothetical protein"
bin390	locus_00238[64.09%]"FIG01109027: hypothetical protein"
bin391	locus_00718[63.15%]"Chromosome partition protein smc"
bin392	locus_00123[83.20%]"hypothetical protein",locus_00124[100.00%]"hypothetical protein"
bin393	locus_01156[100.00%]"hypothetical protein",locus_01157[100.00%]"hypothetical protein"
bin394	-
bin395	locus_00072[100.00%]"hypothetical protein"
bin396	locus_00797[100.00%]"Phage-related protein",locus_00798[100.00%]"hypothetical protein"
bin397	locus_01158[99.58%]"hypothetical protein"
bin398	-
bin399	locus_00155[100.00%]"hypothetical protein"
bin400	locus_00203[6.98%]"hypothetical protein",locus_00204[100.00%]"hypothetical protein"
bin401	locus_00556[99.21%]"hypothetical protein"
bin402	locus_00453[93.50%]"extracellular protein"
bin403	locus_01236[90.75%]"Phage protein"
bin404	locus_00602[100.00%]"hypothetical protein"
bin405	locus_01492[88.47%]"extracellular protein"
bin406	locus_00145[29.20%]"phage replication protein",locus_00146[57.35%]"hypothetical protein"
bin407	locus_01168[96.42%]"hypothetical protein",locus_01169[100.00%]"hypothetical protein"
bin408	locus_00324[78.77%]"hypothetical protein",locus_00325[100.00%]"hypothetical protein",locus_00326[12.25%]"ABC transporter, ATP-binding protein"
bin409	locus_00835[100.00%]"hypothetical protein"
bin410	-
bin411	locus_00096[96.78%]"hypothetical protein",locus_00097[82.39%]"hypothetical protein"
bin412	locus_00362[100.00%]"hypothetical protein",locus_00363[100.00%]"hypothetical protein"
bin413	locus_00161[100.00%]"hypothetical protein",locus_00162[0.57%]"putative ATP-dependent Clp proteinase (ATP-binding subunit)"
bin414	-
bin415	locus_00569[100.00%]"hypothetical protein"
bin416	locus_00362[100.00%]"hypothetical protein"
bin417	locus_00439[46.06%]"hypothetical protein",locus_00440[93.63%]"FIG01197404: hypothetical protein"
bin418	locus_00408[93.49%]"extracellular protein"
bin419	locus_00525[56.46%]"hypothetical protein"
bin420	locus_00145[2.01%]"phage replication protein"
bin421	locus_01173[5.95%]"hypothetical protein",locus_01174[98.59%]"Phage protein"
bin422	locus_00465[93.14%]"FIG01197404: hypothetical protein",locus_00466[32.58%]"hypothetical protein"
bin423	locus_00289[99.85%]"Undecaprenyl-phosphate galactosephosphotransferase (EC 2.7.8.6)"
bin424	locus_01052[100.00%]"hypothetical protein"
bin425	locus_00147[99.42%]"hypothetical protein",locus_00148[100.00%]"hypothetical protein",locus_00149[2.44%]"Single-stranded DNA-binding protein"
bin426	-
bin427	locus_00663[66.50%]"Transcriptional regulator, XRE family",locus_00664[2.95%]"Acetyltransferase (EC 2.3.1.-)"
bin428	locus_00100[100.00%]"hypothetical protein"
bin429	-
bin430	locus_01270[0.14%]"Bacteriocin ABC-transporter, ATP-binding and permease component",locus_01271[100.00%]"hypothetical protein",locus_01272[100.00%]"hypothetical protein",locus_01273[9.95%]"Integral membrane protein"
bin431	locus_00260[45.50%]"probable membrane protein yetF"
bin432	locus_00265[65.08%]"Transcriptional regulator, XRE family",locus_00266[3.87%]"Acetyltransferase (EC 2.3.1.-)"
bin433	locus_00975[30.22%]"Multimodular transpeptidase-transglycosylase (EC 2.4.1.129) (EC 3.4.-.-) / Penicillin-binding protein 1A/1B (PBP1)"
bin434	locus_01072[91.46%]"hypothetical protein",locus_01073[72.13%]"Transcriptional regulator, MerR family"
bin435	-
bin436	-
bin437	locus_00337[93.33%]"hypothetical protein"
bin438	locus_00591[66.67%]"hypothetical protein",locus_00592[100.00%]"hypothetical protein"
bin439	locus_00083[3.87%]"Acetyltransferase (EC 2.3.1.-)",locus_00084[61.70%]"hypothetical protein"
bin440	locus_00354[65.08%]"Transcriptional regulator, XRE family",locus_00355[4.12%]"Acetyltransferase (EC 2.3.1.-)"
bin441	locus_00694[100.00%]"DNA-3-methyladenine glycosylase (EC 3.2.2.20)"
bin442	locus_00114[2.37%]"Acetyltransferase (EC 2.3.1.-)",locus_00115[64.89%]"hypothetical protein"
bin443	locus_00181[41.33%]"hypothetical protein"
bin444	locus_00585[100.00%]"hypothetical protein",locus_00586[1.98%]"hypothetical protein"
bin445	locus_00425[100.00%]"hypothetical protein"
bin446	locus_00250[28.64%]"Dentin sialophosphoprotein precursor"
bin447	locus_01080[100.00%]"hypothetical protein"
bin448	locus_01167[59.36%]"hypothetical protein"
bin449	locus_00083[100.00%]"hypothetical protein"
bin450	locus_00120[100.00%]"hypothetical protein",locus_00121[1.98%]"hypothetical protein"
bin451	locus_00266[78.85%]"ABC transporter, permease protein"
bin452	locus_00191[12.03%]"TPR domain protein in aerotolerance operon"
bin453	locus_00523[78.76%]"ABC transporter, permease protein"
bin454	locus_01014[100.00%]"hypothetical protein"
bin455	locus_00263[77.11%]"ABC transporter, permease protein"
bin456	locus_00583[100.00%]"hypothetical protein"
bin457	locus_00266[76.71%]"ABC transporter, permease protein"
bin458	locus_01075[86.82%]"Phage protein"
bin459	locus_00047[99.64%]"HNH homing endonuclease # Phage intron"
bin460	locus_01197[100.00%]"hypothetical protein"
bin461	locus_01359[82.27%]"hypothetical protein"
bin462	locus_00714[82.65%]"hypothetical protein"
bin463	locus_00858[21.83%]"Cell division protein FtsK"
bin464	locus_01161[30.71%]"FIG00745210: hypothetical protein",locus_01162[12.54%]"Choline binding protein A"
bin465	locus_01465[0.06%]"Malolactic enzyme (EC 1.-.-.-)",locus_01466[100.00%]"hypothetical protein"
bin466	locus_00601[98.98%]"FIG018171: hypothetical protein of Cupin superfamily"
bin467	locus_00394[35.62%]"hypothetical protein"
bin468	-
bin469	locus_00217[100.00%]"DNA-entry nuclease (Competence-specific nuclease) (EC 3.1.30.-)"
bin470	locus_01572[100.00%]"Transcriptional regulator, XRE family"
bin471	-
bin472	locus_00732[68.27%]"ABC transporter, permease protein"
bin473	-
bin474	locus_00050[20.69%]"DNA double-strand break repair Rad50 ATPase"
bin475	locus_00356[0.45%]"hypothetical protein",locus_00357[100.00%]"hypothetical protein",locus_00358[2.20%]"Glucosyltransferase GtfG"
bin476	locus_01169[67.62%]"FIG00748694: hypothetical protein"
bin477	locus_01474[83.50%]"hypothetical protein"
bin478	locus_00194[1.03%]"biphenyl-2,3-diol 1,2-dioxygenase III-related protein",locus_00195[100.00%]"hypothetical protein"
bin479	-
bin480	locus_01472[97.51%]"hypothetical protein",locus_01473[99.00%]"hypothetical protein"
bin481	locus_00471[100.00%]"hypothetical protein"
bin482	locus_00672[23.15%]"Flagellar motor rotation protein MotB BASE COUNT 16195 a 8500 c 7558 g 16319 t 2 others"
bin483	locus_01168[32.48%]"Arginine/ornithine antiporter ArcD"
bin484	-
bin485	locus_00654[19.78%]"hypothetical protein",locus_00655[66.42%]"hypothetical protein"
bin486	locus_00761[19.41%]"DNA double-strand break repair Rad50 ATPase"
bin487	locus_01413[21.04%]"Integral membrane protein",locus_01414[66.42%]"hypothetical protein"
bin488	locus_00680[96.25%]"LSU m3Psi1915 methyltransferase RlmH"
bin489	locus_01487[83.81%]"hypothetical protein"
bin490	locus_00808[95.27%]"hypothetical protein"
bin491	locus_00350[24.58%]"Predicted cell-wall-anchored protein SasA (LPXTG motif)"
bin492	locus_01301[100.00%]"hypothetical protein"
bin493	locus_00941[37.16%]"hypothetical protein"
bin494	-
bin495	locus_01068[100.00%]"hypothetical protein",locus_01069[97.81%]"hypothetical protein"
bin496	-
bin497	locus_01219[100.00%]"hypothetical protein",locus_01220[79.69%]"hypothetical protein"
bin498	locus_00430[64.16%]"Transcriptional regulator, XRE family"
bin499	locus_00699[26.65%]"Proline dipeptidase (EC 3.4.13.9)"
bin500	locus_00833[100.00%]"hypothetical protein"
bin501	locus_00405[34.46%]"Type I restriction-modification system, specificity subunit S (EC 3.1.21.3)"
bin502	locus_00601[100.00%]"hypothetical protein"
bin503	locus_00806[76.10%]"hypothetical protein",locus_00807[98.22%]"hypothetical protein"
bin504	locus_00492[5.66%]"hypothetical protein"
bin505	-
bin506	locus_00276[100.00%]"hypothetical protein"
bin507	locus_00063[74.39%]"hypothetical protein"
bin508	locus_01293[100.00%]"hypothetical protein",locus_01294[0.11%]"Oligopeptide transport ATP-binding protein OppF (TC 3.A.1.5.1)"
bin509	locus_00598[1.73%]"hypothetical protein"
bin510	locus_00415[100.00%]"hypothetical protein"
bin511	locus_00986[21.07%]"hypothetical protein"
bin512	locus_00830[0.23%]"hypothetical protein"
bin513	locus_00312[100.00%]"hypothetical protein"
bin514	locus_01305[3.67%]"PE_PGRS family protein"
bin515	locus_00189[30.49%]"Phage tail length tape-measure protein BASE COUNT 16460 a 8709 c 7574 g 18368 t 3 others"
bin516	locus_00357[63.45%]"hypothetical protein"
bin517	locus_00664[0.11%]"Oligopeptide transport ATP-binding protein OppF (TC 3.A.1.5.1)"
bin518	locus_00521[31.30%]"Type I restriction-modification system, specificity subunit S (EC 3.1.21.3)"
bin519	-
bin520	locus_00089[46.90%]"Phage replication initiation protein"
bin521	locus_01446[13.30%]"hypothetical protein",locus_01447[1.35%]"hypothetical protein"
bin522	locus_01366[100.00%]"hypothetical protein",locus_01367[100.00%]"hypothetical protein"
bin523	locus_00346[95.63%]"hypothetical protein"
bin524	locus_00326[89.54%]"hypothetical protein"
bin525	locus_01153[5.34%]"Virulence-associated E"
bin526	-
bin527	-
bin528	-
bin529	locus_00413[100.00%]"hypothetical protein"
bin530	locus_01110[40.66%]"hypothetical protein"
bin531	locus_01162[100.00%]"hypothetical protein"
bin532	locus_00061[59.30%]"hypothetical protein"
bin533	-
bin534	locus_00810[44.23%]"Phage antirepressor protein"
bin535	locus_01056[4.20%]"Phage protein"
bin536	-
bin537	locus_00071[80.67%]"hypothetical protein"
bin538	-
bin539	locus_00878[24.20%]"Signal recognition particle receptor protein FtsY (=alpha subunit) (TC 3.A.5.1.1)"
bin540	locus_00659[17.48%]"Fusobacterium outer membrane protein family"
bin541	locus_01364[38.02%]"hypothetical protein"
bin542	locus_01136[51.30%]"Phage protein"
bin543	locus_01489[18.06%]"Manganese transport protein MntH"
bin544	-
bin545	-
bin546	locus_00308[90.54%]"hypothetical protein"
bin547	-
bin548	locus_01338[33.01%]"membrane protein, putative"
bin549	-
bin550	-
bin551	locus_00338[57.12%]"Transcriptional regulator, XRE family",locus_00339[1.09%]"hypothetical protein"
bin552	locus_00226[32.69%]"membrane protein, putative"
bin553	locus_01491[100.00%]"hypothetical protein"
bin554	locus_00456[17.43%]"Manganese transport protein MntH"
bin555	locus_00226[71.58%]"Possible membrane protein"
bin556	-
bin557	locus_00005[100.00%]"hypothetical protein"
bin558	locus_01178[2.99%]"Flagellar motor rotation protein MotB"
bin559	-
bin560	locus_01452[67.49%]"Possible membrane protein"
bin561	locus_00666[70.54%]"hypothetical protein"
bin562	locus_00625[20.01%]"Signal recognition particle receptor protein FtsY (=alpha subunit) (TC 3.A.5.1.1)"
bin563	locus_00726[22.92%]"probable membrane protein yetF"
bin564	locus_00530[100.00%]"hypothetical protein"
bin565	locus_01233[60.00%]"hypothetical protein"
bin566	-
bin567	locus_00658[23.50%]"Hydrolases of the alpha/beta superfamily",locus_00659[0.46%]"Adenylosuccinate lyase (EC 4.3.2.2)"
bin568	locus_01190[95.69%]"hypothetical protein"
bin569	-
bin570	locus_00735[59.38%]"hypothetical protein"
bin571	locus_00828[62.59%]"hypothetical protein BASE COUNT 16148 a 8834 c 7808 g 18260 t"
bin572	locus_00215[45.50%]"hypothetical protein"
bin573	locus_00711[43.88%]"hypothetical protein"
bin574	locus_01426[11.61%]"hypothetical protein"
bin575	-
bin576	-
bin577	-
bin578	locus_00695[57.96%]"hypothetical protein"
bin579	locus_01065[17.20%]"hypothetical protein"
bin580	locus_00150[0.05%]"possible large adhesin"
bin581	locus_00174[18.93%]"CrcB protein",locus_00175[3.42%]"Nicotinamidase (EC 3.5.1.19)"
bin582	locus_01582[50.32%]"Glycerol uptake facilitator protein"
bin583	locus_00495[57.46%]"hypothetical protein"
bin584	locus_00455[13.43%]"Extracellular protein"
bin585	locus_00754[7.11%]"Carbamoyl-phosphate synthase large chain (EC 6.3.5.5)"
bin586	locus_01540[100.00%]"hypothetical protein",locus_01541[0.86%]"Replication protein"
bin587	-
bin588	locus_01306[0.04%]"possible large adhesin"
bin589	-
bin590	-
bin591	-
bin592	locus_01385[15.91%]"Signal recognition particle receptor protein FtsY (=alpha subunit) (TC 3.A.5.1.1)"
bin593	locus_00150[2.45%]"possible large adhesin"
bin594	-
bin595	locus_00428[100.00%]"hypothetical protein"
bin596	locus_01182[16.30%]"Signal recognition particle receptor protein FtsY (=alpha subunit) (TC 3.A.5.1.1)"
bin597	locus_00756[33.50%]"hypothetical protein"
B)
genome	rank	bin1_se00001	bin1_se00002	bin1_se00003	bin1_se00004	bin1_se00005	bin1_se00006	bin1_se00007	bin2_se00001	bin2_se00002	bin2_se00003	bin2_se00004	bin2_se00005	bin2_se00006	bin2_se00007	bin2_se00008	bin2_se00009	bin2_se00010	bin2_se00011	bin2_se00012	bin2_se00013	bin2_se00014	bin2_se00015	bin2_se00016	bin2_se00017	bin2_se00018	bin2_se00019	bin2_se00020	bin2_se00021	bin2_se00022	bin2_se00023	bin2_se00024	bin2_se00025	bin2_se00026	bin2_se00027	bin3_se00001	bin3_se00002	bin3_se00003	bin3_se00004	bin3_se00005	bin3_se00006	bin3_se00007	bin3_se00008	bin3_se00009	bin3_se00010	bin3_se00011	bin3_se00012	bin3_se00013	bin3_se00014
HV_99	NA	0	0	0	0	0	0	0	0	0	0	0	0	0	0	0	0	0	0	0	0	0	0	0	0	0	0	0	0	0	0	0	0	0	0	0	0	1	1	0	0	0	0	0	0	0	0	0	0
HV_59	NA	0	0	0	0	0	0	0	0	0	0	0	0	0	0	0	0	0	0	0	0	0	0	0	0	0	0	0	0	0	0	0	0	0	0	0	0	1	1	0	0	0	0	0	0	0	0	0	0
HV_05	NA	0	0	0	0	0	0	0	0	0	0	0	0	0	0	0	0	0	0	0	0	0	0	0	0	0	0	0	0	0	0	0	0	0	0	0	0	1	1	1	1	1	1	1	1	1	1	1	1
HV_11	NA	0	0	0	0	0	0	0	0	0	0	0	0	0	0	0	0	0	0	0	0	0	0	0	0	0	0	0	0	0	0	0	0	0	0	0	1	1	1	1	1	1	1	1	1	1	0	0	0
HV_21	NA	0	0	0	0	0	0	0	0	0	0	0	0	0	0	0	0	0	0	0	0	0	0	0	0	0	0	0	0	0	0	0	0	0	0	0	1	1	1	1	1	1	1	1	1	1	0	0	0
HV_32	NA	0	0	0	0	0	0	0	0	0	0	0	0	0	0	0	0	0	0	0	0	0	0	0	0	0	0	0	0	0	0	0	0	0	0	0	1	1	1	1	1	1	1	1	1	1	0	0	0
HV_13	NA	0	0	0	0	0	0	0	0	0	0	0	0	0	0	0	0	0	0	0	0	0	0	0	0	0	0	0	0	0	0	0	0	0	0	0	1	1	1	1	1	1	1	1	1	1	0	0	0
HV_33	NA	0	0	0	0	0	0	0	0	0	0	0	0	0	0	0	0	0	0	0	0	0	0	0	0	0	0	0	0	0	0	0	0	0	0	0	1	1	1	1	1	1	1	1	1	1	0	0	0
HV_14	NA	0	0	0	0	0	0	0	0	0	0	0	0	0	0	0	0	0	0	0	0	0	0	0	0	0	0	0	0	0	0	0	0	0	0	0	1	1	1	1	1	1	1	1	1	1	0	0	0
HV_03	NA	0	0	0	0	0	0	0	0	0	0	0	0	0	0	0	0	0	0	0	0	0	0	0	0	0	0	0	0	0	0	0	0	0	0	0	1	1	1	1	1	1	1	1	1	1	0	0	0
HV_29	NA	0	0	0	0	0	0	0	0	0	0	0	0	0	0	0	0	0	0	0	0	0	0	0	0	0	0	0	0	0	0	0	0	0	0	0	1	1	1	1	1	1	1	1	1	1	0	0	0
HV_31	NA	0	0	0	0	0	0	0	0	0	0	0	0	0	0	0	0	0	0	0	0	0	0	0	0	0	0	0	0	0	0	0	0	0	0	0	1	1	1	1	1	1	1	1	1	1	0	0	0
HV_66	NA	0	0	0	0	1	1	0	0	0	0	0	0	0	0	0	0	0	0	0	0	0	0	0	0	0	0	0	0	0	0	0	0	0	0	0	1	1	1	1	1	0	1	1	1	1	1	0	1
HV_23	NA	0	0	0	1	1	0	0	1	1	1	1	1	1	1	1	1	1	1	1	1	1	1	1	1	1	1	1	1	1	1	1	1	1	1	0	1	1	1	1	1	0	0	1	1	0	0	0	0
HV_60	NA	0	0	0	0	0	0	0	0	0	1	0	0	0	0	0	0	0	0	0	0	0	0	0	0	0	0	0	0	0	0	0	0	0	0	1	1	1	0	0	0	0	0	0	0	0	0	0	0
HV_61	NA	0	0	0	0	0	0	0	0	0	1	0	0	0	0	0	0	0	0	0	0	0	0	0	0	0	0	0	0	0	0	0	0	0	0	1	1	1	0	0	0	0	0	0	0	0	0	0	0
HV_62	NA	0	0	0	0	0	0	0	0	0	0	0	0	0	0	0	0	0	0	0	0	0	0	0	0	0	0	0	0	0	0	0	0	0	0	0	1	1	1	1	1	1	1	1	1	1	1	1	1
HV_63	NA	0	0	0	0	0	0	0	0	0	0	0	0	0	0	0	0	0	0	0	0	0	0	0	0	0	0	0	0	0	0	0	0	0	0	0	1	1	1	1	1	1	1	1	1	1	1	1	1
HV_67	NA	0	0	0	0	0	0	0	0	0	0	0	0	0	0	0	0	0	0	0	0	0	0	0	0	0	0	0	0	0	0	0	0	0	0	0	1	1	1	1	1	1	1	1	1	1	1	1	1
HV_65	NA	0	0	0	0	0	0	0	0	0	0	0	0	0	0	0	0	0	0	0	0	0	0	0	0	0	0	0	0	0	0	0	0	0	0	0	1	1	1	1	1	0	1	1	0	0	0	0	0
HV_12	NA	0	0	0	0	0	0	0	0	0	0	0	0	0	0	0	0	0	0	0	0	0	0	0	0	0	0	0	0	0	0	0	0	0	0	1	1	1	1	1	0	0	1	1	1	1	1	1	1
HV_10	NA	1	1	1	1	1	1	1	0	1	1	1	1	0	1	0	1	0	1	0	1	0	1	0	1	0	1	0	1	0	1	0	1	0	1	1	1	1	1	1	0	0	1	1	1	1	1	1	1
HV_04	NA	0	0	0	0	0	0	0	0	0	0	0	0	0	0	0	0	0	0	0	0	0	0	0	0	0	0	0	0	0	0	0	0	0	0	1	1	1	1	1	0	0	1	1	1	1	1	1	1
HV_25	NA	0	1	0	0	0	0	0	0	0	0	0	0	0	0	0	0	0	0	0	0	0	0	0	0	0	0	0	0	0	0	0	0	0	0	1	1	1	1	1	1	1	1	1	1	1	1	1	1
HV_26	NA	0	0	0	0	0	0	0	0	0	0	0	0	0	0	0	0	0	0	0	0	0	0	0	0	0	0	0	0	0	0	0	0	0	0	0	0	0	1	1	0	0	1	1	1	1	1	1	1
HV_09	NA	0	0	0	0	0	0	0	0	0	0	0	0	0	0	0	0	0	0	0	0	0	0	0	0	0	0	0	0	0	0	0	0	0	0	1	1	1	1	1	1	1	1	1	1	1	1	1	1
HV_27	NA	0	0	0	0	0	0	0	0	0	0	0	0	0	0	0	0	0	0	0	0	0	0	0	0	0	0	0	0	0	0	0	0	0	0	1	1	1	1	1	1	1	1	1	1	1	1	1	1
HV_28	NA	0	1	0	0	0	0	0	0	0	0	0	0	0	0	0	0	0	0	0	0	0	0	0	0	0	0	0	0	0	0	0	0	0	0	1	1	1	1	1	1	1	1	1	1	1	1	1	1
HV_02	NA	0	0	0	0	0	0	0	0	0	1	1	0	0	0	0	0	0	0	0	0	0	0	0	0	0	0	0	0	0	0	0	0	0	0	1	1	1	1	1	1	1	1	1	1	1	1	1	1
HV_06	NA	0	0	0	0	0	0	0	0	0	0	0	0	0	0	0	0	0	0	0	0	0	0	0	0	0	0	0	0	0	0	0	0	0	0	0	0	0	0	0	0	0	0	0	0	0	0	0	0
[truncated: 2,151 more columns]

## Sheet: SupplementaryTable3
Supplementary Table 3: Genes Gained and Loss at Respective Common Ancestor
Representative Gene ID	Gene	Gene Cog Category	Gene Eggnog Annotation
Common ancestor of L. sanfranciscensis and L. micheneri clade
Gained:
1578.88.peg.165	membrane protein, putative	S	membrane
1578.88.peg.1448	Phosphate regulon transcriptional regulatory protein PhoB (SphR)	K	response regulator
1578.88.peg.390	Ribose-phosphate pyrophosphokinase (EC 2.7.6.1)	F	Phosphoribosyl pyrophosphate synthase
1578.159.peg.317	Pyruvate decarboxylase (EC 4.1.1.1); Alpha-keto-acid decarboxylase (EC 4.1.1.-)	E	decarboxylase
1578.88.peg.271	DNA-entry nuclease (Competence-specific nuclease) (EC 3.1.30.-)	S	DNA-entry nuclease
1578.88.peg.28	Phage protein	S	Membrane
1578.162.peg.1221	Mobile element protein	L	Transposase
148814.20.peg.463	Type I restriction-modification system, DNA-methyltransferase subunit M (EC 2.1.1.72)	V	type I restriction-modification system
1578.159.peg.431	Type I restriction-modification system, specificity subunit S (EC 3.1.21.3)	V	specificity
1578.159.peg.429	Type I restriction-modification system, restriction subunit R (EC 3.1.21.3)	V	Type I site-specific deoxyribonuclease
148814.9.peg.125	Efflux pump transporter of major facilitator superfamily (MFS)	P	Major Facilitator superfamily
1578.162.peg.1174	Streptococcal hemagglutinin protein	S	Cell surface protein
148814.10.peg.1212	hypothetical protein	S	NA
148814.10.peg.81	hypothetical protein	S	Lpxtg-motif cell wall anchor domain protein
1578.88.peg.696	Transcriptional regulator, XRE family	K	Transcriptional regulator
1578.159.peg.25	hypothetical protein	S	Cell Division Protein
Loss:
148814.10.peg.1366	D-serine/D-alanine/glycine transporter	E	amino acid
1578.88.peg.40	Glycerophosphoryl diester phosphodiesterase (EC 3.1.4.46)	C	glycerophosphoryl diester phosphodiesterase
1578.88.peg.1028	PlcB, ORFX, ORFP, ORFB, ORFA, ldh gene	S	UPF0145 protein
1578.88.peg.1433	Phosphoenolpyruvate-protein phosphotransferase of PTS system (EC 2.7.3.9)	G	General (non sugar-specific) component of the phosphoenolpyruvate-dependent sugar phosphotransferase system (sugar PTS). This major carbohydrate active-transport system catalyzes the phosphorylation of incoming sugar substrates concomitantly with their translocation across the cell membrane. Enzyme I transfers the phosphoryl group from phosphoenolpyruvate (PEP) to the phosphoryl carrier protein (…
1578.88.peg.18	hypothetical protein	S	hypothetical protein
1578.88.peg.39	ThiJ/PfpI family protein	F	thiJ pfpI
1578.88.peg.875	Exopolyphosphatase (EC 3.6.1.11)	F, P	K01524 exopolyphosphatase guanosine-5'-triphosphate,3'-diphosphate pyrophosphatase EC 3.6.1.11 3.6.1.40
1578.88.peg.1265	hypothetical protein	S	hypothetical protein
1578.88.peg.391	Oligopeptide ABC transporter, periplasmic oligopeptide-binding protein OppA (TC 3.A.1.5.1)	E	ABC, transporter
1578.88.peg.817	membrane protein, putative	S	Sulfite exporter TauE/SafE
1578.88.peg.1279	Maltose O-acetyltransferase (EC 2.3.1.79)	E	O-Acetyltransferase
1578.88.peg.1283	hypothetical protein	S	Protein of unknown function (DUF3278)
1578.88.peg.779	Transcriptional regulator, XRE family	K	XRE family Transcriptional regulator
1578.88.peg.966	D-alanyl-D-alanine carboxypeptidase (EC 3.4.16.4)	M	carboxypeptidase
387344.15.peg.149	Mobile element protein	L	Inherit from COG: transposase
1578.159.peg.192	unknown	S	Antibiotic biosynthesis monooxygenase
387344.15.peg.11	Aryldialkylphosphatase related protein	Q	amidohydrolase
644042.3.peg.2246	Transcriptional regulator, AcrR family	K	Transcriptional regulator
1578.159.peg.188	Glycerol dehydrogenase (EC 1.1.1.6)	C	glycerol dehydrogenase
1578.159.peg.205	Transcriptional regulator	K	Transcriptional regulator
148814.10.peg.149	hypothetical protein	S	hypothetical protein
1578.88.peg.23	FIG00742438: hypothetical protein	V	ABC transporter, permease
387344.15.peg.856	ABC transporter, ATP-binding protein	V	ABC transporter
1578.164.peg.1247	ABC transporter permease protein	V	ABC transporter
148814.10.peg.1212	hypothetical protein	S	NA
148814.10.peg.1217	2-oxo-hept-3-ene-1,7-dioate hydratase	Q	hydratase decarboxylase
148814.10.peg.275	Guanine-hypoxanthine permease	S	Xanthine uracil vitamin C permease
148814.10.peg.1364	hypothetical protein	K	Transcriptional regulator
148814.10.peg.462	D-3-phosphoglycerate dehydrogenase (EC 1.1.1.95)	E	Dehydrogenase
148814.10.peg.463	Phosphoserine aminotransferase (EC 2.6.1.52)	E	Catalyzes the reversible conversion of 3- phosphohydroxypyruvate to phosphoserine and of 3-hydroxy-2-oxo-4- phosphonooxybutanoate to phosphohydroxythreonine (By similarity)
148814.10.peg.464	hypothetical protein	G	phosphoglycerate mutase
148814.10.peg.1403	Cystathionine gamma-lyase (EC 4.4.1.1)	E	Cys/Met metabolism PLP-dependent enzyme
148814.10.peg.1404	O-acetylhomoserine sulfhydrylase (EC 2.5.1.49) / O-succinylhomoserine sulfhydrylase (EC 2.5.1.48)	E	o-acetylhomoserine
148814.10.peg.1405	Homoserine O-succinyltransferase (EC 2.3.1.46)	E	Homoserine O-transsuccinylase
148814.10.peg.1406	5-methyltetrahydropteroyltriglutamate--homocysteine methyltransferase (EC 2.1.1.14)	E	Catalyzes the transfer of a methyl group from 5- methyltetrahydrofolate to homocysteine resulting in methionine formation (By similarity)
148814.10.peg.75	Alpha,alpha-trehalose phosphorylase (2.4.1.64)	G	hydrolase family 65, central catalytic
148814.10.peg.1068	hypothetical protein	E	Catalyzes the transfer of a phosphate group to glutamate to form glutamate 5-phosphate which rapidly cyclizes to 5- oxoproline (By similarity)
148814.10.peg.1069	Gamma-glutamyl phosphate reductase (EC 1.2.1.41)	E	Catalyzes the NADPH dependent reduction of L-gamma- glutamyl 5-phosphate into L-glutamate 5-semialdehyde and phosphate. The product spontaneously undergoes cyclization to form 1-pyrroline-5-carboxylate (By similarity)
148814.14.peg.97	hypothetical protein	G	phosphoglycerate mutase
644042.3.peg.1901	hypothetical protein	K	Transcriptional regulator
644042.3.peg.311	hypothetical protein	O	Matrixin
1578.159.peg.222	Oxidoreductase, aldo/keto reductase family	C	reductase
1578.83.peg.1362	Phage-associated recombinase	S	Erf family
1578.88.peg.113	hypothetical protein	S	hypothetical protein
148814.10.peg.100	N-acetyl-gamma-glutamyl-phosphate reductase (EC 1.2.1.38)	E	N-acetylglutamate semialdehyde dehydrogenase
148814.10.peg.101	Glutamate N-acetyltransferase (EC 2.3.1.35) @ N-acetylglutamate synthase (EC 2.3.1.1)	E	Catalyzes two activities which are involved in the cyclic version of arginine biosynthesis the synthesis of N- acetylglutamate from glutamate and acetyl-CoA as the acetyl donor, and of ornithine by transacetylation between N(2)-acetylornithine and glutamate (By similarity)
148814.10.peg.102	hypothetical protein	E	Involved in both the arginine and lysine biosynthetic pathways (By similarity)
148814.10.peg.103	Acetylornithine aminotransferase (EC 2.6.1.11)	E	acetylornithine aminotransferase
148814.20.peg.200	Methionine synthase II (cobalamin-independent)	E	Methionine synthase
148814.20.peg.204	S-ribosylhomocysteine lyase (EC 4.4.1.21) @ Autoinducer-2 production protein LuxS	T	Involved in the synthesis of autoinducer 2 (AI-2) which is secreted by bacteria and is used to communicate both the cell density and the metabolic potential of the environment. The regulation of gene expression in response to changes in cell density is called quorum sensing. Catalyzes the transformation of S-ribosylhomocysteine (RHC) to homocysteine (HC) and 4,5- dihydroxy-2,3-pentadione (DPD) (B…
1578.88.peg.1391	DNA helicase, phage-associated	L	type iii restriction protein res subunit
1578.88.peg.1398	Phage protein	S	VRR-NUC domain protein
387344.15.peg.1627	Mobile element protein	L	transposase
1578.164.peg.849	Stress-responsive transcription regulator	S	phage shock protein C, PspC
387344.15.peg.12	Oligopeptide ABC transporter, periplasmic oligopeptide-binding protein OppA (TC 3.A.1.5.1)	E	Extracellular solute-binding protein, family 5
1071400.3.peg.126	hypothetical protein	V	Beta-lactamase
1071400.3.peg.224	Pyruvate oxidase (EC 1.2.3.3)	E	acetolactate synthase
644042.3.peg.1171	hypothetical protein	G	PTS system, lactose cellobiose specific IIB subunit
644042.3.peg.1233	Vitamin B12 ABC transporter, permease component BtuC	P	abc transporter
644042.3.peg.1434	hypothetical protein	T	Universal stress protein
644042.3.peg.1635	hypothetical protein	K	Transcriptional regulator
1578.122.peg.1025	Phage head maturation protease	S	Phage prohead protease, HK97 family
1071400.3.peg.1583	Transcriptional regulator, AcrR family	K	Transcriptional regulator
148814.8.peg.100	Anthranilate synthase, aminase component (EC 4.1.3.27)	E	synthase component I
148814.8.peg.101	hypothetical protein	E	anthranilate synthase
148814.8.peg.102	Anthranilate phosphoribosyltransferase (EC 2.4.2.18)	E	anthranilate phosphoribosyltransferase
148814.8.peg.103	Indole-3-glycerol phosphate synthase (EC 4.1.1.48)	E	Indole-3-glycerol phosphate synthase
148814.8.peg.104	Phosphoribosylanthranilate isomerase (EC 5.3.1.24)	E	N-(5'-phosphoribosyl)anthranilate isomerase
148814.8.peg.105	Tryptophan synthase beta chain (EC 4.2.1.20)	E	The beta subunit is responsible for the synthesis of L- tryptophan from indole and L-serine (By similarity)
148814.8.peg.106	Tryptophan synthase alpha chain (EC 4.2.1.20)	E	The alpha subunit is responsible for the aldol cleavage of indoleglycerol phosphate to indole and glyceraldehyde 3- phosphate (By similarity)
148814.8.peg.456	Two-component system sensor histidine kinase	T	Histidine kinase
387344.15.peg.212	Nucleoside-diphosphate-sugar epimerase	G, M	Nad-dependent epimerase dehydratase
1071400.3.peg.147	hypothetical protein	K	HTH_LACI
1071400.3.peg.2208	hypothetical protein	C	Quinone oxidoreductase
1071400.3.peg.254	Glutamate--cysteine ligase (EC 6.3.2.2)	H	gamma-glutamylcysteine synthetase
644042.3.peg.1176	D-alanine--poly(phosphoribitol) ligase subunit 2 (EC 6.1.1.13)	H	Involved in the biosynthesis of D-alanyl-lipoteichoic acid (LTA). Activated D-alanyl-Dcp donates its D-alanyl substituent to membrane-associated LTA (By similarity)
644042.3.peg.2364	hypothetical protein	I	esterase
644042.3.peg.2437	hypothetical protein	M	Is able to cleave peptidoglycan (By similarity)
644042.3.peg.2498	Putative oxidoreductase SCO7655	C	Aldo Keto reductase
644042.3.peg.2799	Galactose operon repressor, GalR-LacI family of transcriptional regulators	K	Transcriptional regulator
644042.3.peg.2858	hypothetical protein	F	IA, variant 1
644042.3.peg.2458	Alcohol dehydrogenase (EC 1.1.1.1)	C	Dehydrogenase
1578.88.peg.713	Isochorismatase (EC 3.3.2.1)	Q	isochorismatase
1578.88.peg.851	Integral membrane protein	S	Membrane
1578.87.peg.267	hypothetical protein	S	hypothetical protein
1071400.3.peg.1941	hypothetical protein	K	Transcriptional regulator
387344.15.peg.1740	Thiaminase II (EC 3.5.99.2) involved in salvage of thiamin pyrimidine moiety	K	transcriptional activator (TenA
1578.86.peg.1432	CDA peptide synthetase I	Q	Involved in the biosynthesis of D-alanyl-lipoteichoic acid (LTA). Catalyzes an ATP-dependent two-step reaction where it forms a high energy D-alanyl AMP intermediate and transfers the alanyl residues from AMP to Dcp (By similarity)
1578.87.peg.1321	hypothetical protein	S	hypothetical protein
1578.123.peg.1463	hypothetical protein	S	hypothetical protein
1419324.3.peg.213	hypothetical protein	K	Transcriptional regulator
1218495.3.peg.110	hypothetical protein	P	binding-protein-dependent transport systems inner membrane Component
1218495.3.peg.112	hypothetical protein	E	Part of the ABC transporter complex PotABCD involved in spermidine putrescine import. Responsible for energy coupling to the transport system (By similarity)
387344.15.peg.337	cell surface hydrolase (putative)	S	hydrolase
387344.15.peg.1865	Choloylglycine hydrolase (EC 3.5.1.24)	M	Choloylglycine hydrolase
387344.15.peg.1949	Putative ROK-family transcriptional regulator	K	ROK family
387344.15.peg.2157	Multiple sugar ABC transporter, membrane-spanning permease protein MsmG	P	ABC transporter
387344.15.peg.336	cellobiose-specific PTS system IIC component	G	pts system
387344.15.peg.133	Uronate isomerase (EC 5.3.1.12)	G	Uronic isomerase
387344.15.peg.1657	alpha-L-arabinofuranosidase (EC 3.2.1.55)	G	Alpha-N-arabinofuranosidase (EC 3.2.1.55)
387344.15.peg.1927	Carbamate kinase (EC 2.7.2.2)	E	carbamate kinase
1071400.3.peg.117	hypothetical protein	I, O	autotransporter-associated beta strand repeat protein
1071400.3.peg.1857	Sucrose operon repressor ScrR, LacI family	K	Sucrose operon repressor
1071400.3.peg.1947	hypothetical protein	K	Transcriptional regulator, ARAC family
1071400.3.peg.2214	Predicted L-rhamnose permease RhaY	G	)-transporter
644042.3.peg.1969	Beta-lactamase (EC 3.5.2.6)	V	Beta-lactamase
644042.3.peg.2661	hypothetical protein	P	cation diffusion facilitator family transporter
387344.15.peg.825	Aspartate aminotransferase (EC 2.6.1.1)	E	aspartate
1071400.3.peg.2286	SSU ribosomal protein S14p (S29e) @ SSU ribosomal protein S14p (S29e), zinc-independent	J	Binds 16S rRNA, required for the assembly of 30S particles and may also be responsible for determining the conformation of the 16S rRNA at the A site (By similarity)
644042.3.peg.2436	Transcriptional regulator, MerR family	K	Transcriptional regulator
1578.86.peg.1457	FIG00746003: hypothetical protein	S	NA
1578.86.peg.1459	FIG00749639: hypothetical protein	S	NA
387344.15.peg.2147	Transport protein	G	Major Facilitator
1071400.3.peg.1366	Transcriptional regulator, MarR family	K	Transcriptional regulator
1071400.3.peg.1978	Spermidine/putrescine import ABC transporter permease protein PotC (TC 3.A.1.11.1)	P	putrescine abc transporter
387344.15.peg.186	Integral membrane protein	S	Membrane
644042.3.peg.2870	Arabinose-proton symporter	G	)-transporter
1071400.3.peg.858	hypothetical protein	G	Major Facilitator
644042.3.peg.2505	hypothetical protein	P	ABC, transporter
1071400.3.peg.321	Demethylmenaquinone methyltransferase (EC 2.1.1.163)	H	Methyltransferase required for the conversion of demethylmenaquinone (DMKH2) to menaquinone (MKH2) and the conversion of 2-polyprenyl-6-methoxy-1,4-benzoquinol (DDMQH2) to 2-polyprenyl-3-methyl-6-methoxy-1,4-benzoquinol (DMQH2) (By similarity)
644042.3.peg.2819	2-dehydro-3-deoxy-D-gluconate 5-dehydrogenase (EC 1.1.1.127) @ 2-deoxy-D-gluconate 3-dehydrogenase (EC 1.1.1.125)	S	Short-chain dehydrogenase reductase Sdr
1071400.3.peg.2372	Transcriptional regulator, ArsR family	K	Transcriptional regulator, arsr family
387344.15.peg.103	lincomycin-resistance	P	Lincomycin resistance protein LmrB
387344.15.peg.1036	Integral membrane protein	S	fmn reductase
387344.15.peg.1039	Membrane-associated phospholipid phosphatase	I	PAP2 Family
387344.15.peg.1113	General stress protein 13	J	RNA binding s1 domain protein
387344.15.peg.115	Glycerophosphoryl diester phosphodiesterase (EC 3.1.4.46)	C	glycerophosphoryl diester phosphodiesterase
387344.15.peg.1150	FIG042801: CBS domain containing protein	S	Cbs domain protein
387344.15.peg.1151	FIG009886: phosphoesterase	S	Phosphodiesterase, mj0936 family
387344.15.peg.1167	tRNA-guanine transglycosylase (EC 2.4.2.29)	J	Exchanges the guanine residue with 7-aminomethyl-7- deazaguanine in tRNAs with GU(N) anticodons (tRNA-Asp, -Asn, -His and -Tyr). After this exchange, a cyclopentendiol moiety is attached to the 7-aminomethyl group of 7-deazaguanine, resulting in the hypermodified nucleoside queuosine (Q) (7-(((4,5-cis- dihydroxy-2-cyclopenten-1-yl)amino)methyl)-7-deazaguanosine) (By similarity)
387344.15.peg.1168	S-adenosylmethionine:tRNA ribosyltransferase-isomerase (EC 2.4.99.17)	J	Transfers and isomerizes the ribose moiety from AdoMet to the 7-aminomethyl group of 7-deazaguanine (preQ1-tRNA) to give epoxyqueuosine (oQ-tRNA) (By similarity)
387344.15.peg.1210	Membrane protease family protein BA0301	O	Band 7 protein
387344.15.peg.1211	hypothetical protein	E	The glycine cleavage system catalyzes the degradation of glycine. The H protein shuttles the methylamine group of glycine from the P protein to the T protein (By similarity)
387344.15.peg.1254	Uncharacterized transcriptional response regulator YclJ	T	response regulator
387344.15.peg.1257	Poly(glycerophosphate chain) D-alanine transfer protein DltD	M	D-alanyl-lipoteichoic acid biosynthesis protein DltD
387344.15.peg.1259	D-alanyl transfer protein DltB	M	Membrane bOund o-acyl transferase mboat family protein
387344.15.peg.1261	hypothetical protein	#N/A	#N/A
387344.15.peg.1286	2-haloalkanoic acid dehalogenase (EC 3.8.1.2)	S	Hydrolase
387344.15.peg.1291	Efflux ABC transporter, permease/ATP-binding protein MdlB	V	ABC transporter
387344.15.peg.1292	ABC transporter, ATP-binding and permease protein	V	ABC transporter transmembrane region
387344.15.peg.1301	hypothetical protein	L	polyphosphate kinase 2
387344.15.peg.1308	Transcription regulator [contains diacylglycerol kinase catalytic domain]	I	Lipid kinase, YegS Rv2252 BmrU family
387344.15.peg.1343	Dihydrolipoamide dehydrogenase of pyruvate dehydrogenase complex (EC 1.8.1.4)	C	dihydrolipoyl dehydrogenase
387344.15.peg.1344	Dihydrolipoamide acetyltransferase component of pyruvate dehydrogenase complex (EC 2.3.1.12)	C	pyruvate dehydrogenase complex
387344.15.peg.1345	Pyruvate dehydrogenase E1 component beta subunit (EC 1.2.4.1)	C	Dehydrogenase, E1 component
387344.15.peg.1346	Pyruvate dehydrogenase E1 component alpha subunit (EC 1.2.4.1)	C	(E1 component), alpha subunit
387344.15.peg.135	Alpha-glucosidase (EC 3.2.1.20)	G	Alpha-glucosidase
387344.15.peg.1352	hypothetical protein	S	hypothetical protein
387344.15.peg.1354	hypothetical protein	M	Cell wall-associated hydrolase
387344.15.peg.1356	L-alanyl-gamma-D-glutamyl-L-diamino acid endopeptidase	M	nlpC P60 family protein
387344.15.peg.1359	Ribose operon repressor	K	Transcriptional regulator
387344.15.peg.1410	DegV family protein	S	degv family
387344.15.peg.142	6-phosphogluconate dehydrogenase, decarboxylating (EC 1.1.1.44)	G	6-phosphogluconate dehydrogenase
387344.15.peg.1420	3'->5' exoribonuclease Bsu YhaM	S	Metal Dependent Phosphohydrolase
387344.15.peg.1425	Arginine pathway regulatory protein ArgR, repressor of arg regulon	K	Regulates arginine biosynthesis genes (By similarity)
387344.15.peg.1436	Transcriptional regulator, Crp/Fnr family	T	Transcriptional regulator, Crp Fnr family
387344.15.peg.1449	Trehalose 6-phosphate phosphorylase (EC 2.4.1.216)	G	hydrolase family 65, central catalytic
387344.15.peg.1453	hypothetical protein	S	Pfam:DUF3230
387344.15.peg.1482	Cysteinyl-tRNA synthetase related protein	J	UPF0374 protein
387344.15.peg.1484	Beta-lactamase class C and other penicillin binding proteins	V	Beta-lactamase class C related penicillin binding protein
387344.15.peg.1498	Transcriptional regulator, RpiR family	K	transcriptional regulator
387344.15.peg.1506	Deoxyribonucleoside regulator DeoR (transcriptional repressor)	K	Transcriptional regulator
387344.15.peg.1563	6,7-dimethyl-8-ribityllumazine synthase (EC 2.5.1.78)	H	Catalyzes the formation of 6,7-dimethyl-8- ribityllumazine by condensation of 5-amino-6-(D- ribitylamino)uracil with 3,4-dihydroxy-2-butanone 4-phosphate. This is the penultimate step in the biosynthesis of riboflavin (By similarity)
387344.15.peg.1564	3,4-dihydroxy-2-butanone 4-phosphate synthase (EC 4.1.99.12) / GTP cyclohydrolase II (EC 3.5.4.25)	H	Catalyzes the conversion of D-ribulose 5-phosphate to formate and 3,4-dihydroxy-2-butanone 4-phosphate (By similarity)
387344.15.peg.1565	Riboflavin synthase eubacterial/eukaryotic (EC 2.5.1.9)	H	riboflavin synthase, subunit alpha
387344.15.peg.1566	Diaminohydroxyphosphoribosylaminopyrimidine deaminase (EC 3.5.4.26) / 5-amino-6-(5-phosphoribosylamino)uracil reductase (EC 1.1.1.193)	H	Converts 2,5-diamino-6-(ribosylamino)-4(3h)-pyrimidinone 5'-phosphate into 5-amino-6-(ribosylamino)-2,4(1h,3h)- pyrimidinedione 5'-phosphate (By similarity)
387344.15.peg.1567	KtrAB potassium uptake system, peripheral membrane component KtrA	P	domain protein
387344.15.peg.1568	KtrAB potassium uptake system, integral membrane component KtrB	P	Potassium uptake protein
387344.15.peg.159	Transcription elongation factor GreA	K	Necessary for efficient RNA polymerase transcription elongation past template-encoded arresting sites. The arresting sites in DNA have the property of trapping a certain fraction of elongating RNA polymerases that pass through, resulting in locked ternary complexes. Cleavage of the nascent transcript by cleavage factors such as GreA or GreB allows the resumption of elongation from the new 3'termi…
387344.15.peg.1628	hypothetical protein	S	hypothetical protein
387344.15.peg.1641	Histone acetyltransferase HPA2 and related acetyltransferases	S	acetyltransferase
387344.15.peg.1647	L-arabinose isomerase (EC 5.3.1.4)	G	Catalyzes the conversion of L-arabinose to L-ribulose (By similarity)
387344.15.peg.1648	L-ribulose-5-phosphate 4-epimerase (EC 5.1.3.4)	G	L-ribulose-5-phosphate 4-epimerase
387344.15.peg.1649	Ribulokinase (EC 2.7.1.16)	G	Carbohydrate kinase
387344.15.peg.1651	Transcriptional repressor of arabinoside utilization operon, GntR family	K	Transcriptional regulator, GntR family
387344.15.peg.1658	ATP-dependent DNA helicase RecQ	L	ATP-dependent DNA helicase RecQ
387344.15.peg.1661	Dipeptidase (EC 3.4.-.-)	E	Dipeptidase
387344.15.peg.1666	alpha-galactosidase (EC 3.2.1.22)	G	alpha-galactosidase
387344.15.peg.1687	Zinc uptake regulation protein Zur	K	Ferric uptake regulator, Fur family
387344.15.peg.1720	Histone acetyltransferase HPA2 and related acetyltransferases	Q	acetyltransferase
387344.15.peg.1727	Membrane protein	S	NA
387344.15.peg.1751	Integral membrane protein	S	integral membrane protein
387344.15.peg.177	Lipoate-protein ligase A	H	Lipoate-protein, ligase
387344.15.peg.1771	Spermidine/putrescine import ABC transporter substrate-binding protein PotD (TC 3.A.1.11.1)	E	ABC transporter
387344.15.peg.1798	Lipoprotein	S
387344.15.peg.1807	Galactose-1-phosphate uridylyltransferase (EC 2.7.7.10)	G	UDP-glucose-hexose-1-phosphate uridylyltransferase
387344.15.peg.1809	Galactokinase (EC 2.7.1.6)	G	Catalyzes the transfer of the gamma-phosphate of ATP to D-galactose to form alpha-D-galactose-1-phosphate (Gal-1-P) (By similarity)
387344.15.peg.1810	Lactose and galactose permease, GPH translocator family	G	symporter
387344.15.peg.1827	Transcriptional regulator, Cro/CI family	K	transcriptional regulator
387344.15.peg.1848	hypothetical protein	S	hypothetical protein
387344.15.peg.1849	A/G-specific adenine glycosylase (EC 3.2.2.-)	L	a g-specific adenine glycosylase
387344.15.peg.1862	DNA-3-methyladenine glycosylase (EC 3.2.2.20)	L	glycosylase
387344.15.peg.1895	hypothetical protein	S	Domain of unknown function (DU1801)
387344.15.peg.1900	hypothetical protein	S	Membrane
387344.15.peg.1902	hypothetical protein	S	ABC superfamily ATP binding cassette transporter, permease
387344.15.peg.1903	Efflux ABC transporter, ATP-binding protein	V	abc transporter atp-binding protein
387344.15.peg.1904	Transcriptional regulator, GntR family	K	TRANSCRIPTIONAl REGULATOR GntR family
387344.15.peg.1914	alkaline shock protein 23	S	alkaline shock protein
387344.15.peg.1915	alkaline shock protein 23	S	alkaline shock protein
387344.15.peg.1917	hypothetical protein	S	hypothetical protein
387344.15.peg.1918	hypothetical protein	S	integral membrane protein
387344.15.peg.1928	Aspartate aminotransferase (EC 2.6.1.1)	E	Aminotransferase
387344.15.peg.1970	3',5'-cyclic-nucleotide phosphodiesterase (EC 3.1.4.17)	S	Ser Thr phosphatase family protein
387344.15.peg.2034	D-alanyl-D-alanine dipeptidase	M	dipeptidase
387344.15.peg.2036	Choloylglycine hydrolase (EC 3.5.1.24)	M	Choloylglycine hydrolase
387344.15.peg.2052	Pentapeptide repeat family protein	S	Pentapeptide repeat protein
387344.15.peg.2054	Substrate-specific component PdxU2 of predicted pyridoxin-related ECF transporter	S	Membrane
387344.15.peg.2097	1,3-propanediol dehydrogenase (EC 1.1.1.202)	C	Dehydrogenase
387344.15.peg.2099	hypothetical protein	K	Pfam:DUF2174
387344.15.peg.2132	UPF0246 protein YaaA	L	UPF0246 protein
387344.15.peg.2136	hypothetical protein	S	Protein of unknown function
387344.15.peg.2137	Proline iminopeptidase (EC 3.4.11.5)	E	Releases the N-terminal proline from various substrates (By similarity)
387344.15.peg.2148	Galactoside O-acetyltransferase (EC 2.3.1.18)	S	Maltose acetyltransferase
387344.15.peg.2158	Multiple sugar ABC transporter, membrane-spanning permease protein MsmF	P	ABC transporter, permease
387344.15.peg.2161	Beta-galactosidase small subunit (EC 3.2.1.23)	G	beta-galactosidase small subunit
387344.15.peg.2162	Beta-galactosidase large subunit (EC 3.2.1.23)	G	beta-galactosidase
387344.15.peg.2184	Substrate-specific component QueT (COG4708) of predicted queuosine-regulated ECF transporter	S	integral membrane protein
387344.15.peg.2205	Acyl-CoA hydrolase (EC 3.1.2.20)	I	thioesterase Superfamily protein
387344.15.peg.2207	Rrf2-linked NADH-flavin reductase	S	Nad-dependent epimerase dehydratase
387344.15.peg.2210	2-haloalkanoic acid dehalogenase (EC 3.8.1.2)	S	Hydrolase
387344.15.peg.225	Transcription regulator of multidrug efflux pump operon, TetR (AcrR) family	S	hypothetical protein
387344.15.peg.233	endonuclease III domain protein	L	Hhh-gpd family
387344.15.peg.246	hypothetical protein	S	NA
387344.15.peg.251	HTH-type transcriptional regulator LrpA	K	Transcriptional regulator
387344.15.peg.266	2,5-diketo-D-gluconic acid reductase (EC 1.1.1.-)	C	Aldo keto reductase
387344.15.peg.267	Lead, cadmium, zinc and mercury transporting ATPase (EC 3.6.3.3) (EC 3.6.3.5); Copper-translocating P-type ATPase (EC 3.6.3.4)	P	p-type ATPase
387344.15.peg.268	Copper-transporting ATPase	S	secreted protein containing plastocyanin domain
387344.15.peg.274	antigen, putative	S	Myosin-Cross-Reactive Antigen
387344.15.peg.279	Xyloside transporter XynT	G	)-transporter
387344.15.peg.280	Integral membrane protein	S	periplasmic secreted protein
387344.15.peg.293	Putative aminotransferase	E	Aminotransferase class I and II
387344.15.peg.294	hypothetical protein	S	Protein of unknown function (DUF3737)
387344.15.peg.309	Histidine protein kinase; sensor protein (EC 2.7.3.-)	T	sensor protein
387344.15.peg.310	Two-component system regulator llrE	T	response regulator
387344.15.peg.317	4-hydroxy-2-oxoglutarate aldolase (EC 4.1.3.16) @ 2-dehydro-3-deoxyphosphogluconate aldolase (EC 4.1.2.14)	G	Aldolase
387344.15.peg.324	Manganese transport protein MntH	P	H( )-stimulated, divalent metal cation uptake system (By similarity)
387344.15.peg.344	GTP pyrophosphokinase (EC 2.7.6.5)	S	RelA SpoT domain protein
387344.15.peg.351	Maltose operon transcriptional repressor MalR, LacI family	K	transcriptional regulator
387344.15.peg.359	Hydrolase, HAD superfamily	S	Hydrolase
387344.15.peg.373	AraC-like transcriptional regulator	K	Transcriptional Regulator AraC Family
387344.15.peg.388	cadmium-/zinc-/cobalt-transporting ATPase( EC:3.6.3.- )	P	heavy metal translocating p-type ATPase
387344.15.peg.424	hypothetical protein	S	Protein of unknown function (DUF3290)
387344.15.peg.427	similar to glutathione reductase	C	reductase
387344.15.peg.452	Hypothetical protein VC0266 (sugar utilization related?)	L	uracil-dna glycosylase
387344.15.peg.474	Protein:protein lipoyl transferase (EC 2.3.1.200)	H	Catalyzes the amidotransfer (transamidation) of the octanoyl moiety from octanoyl-GcvH to the lipoyl domain of the E2 subunit of lipoate-dependent enzymes (By similarity)
387344.15.peg.497	Holo-[acyl-carrier-protein] synthase (EC 2.7.8.7)	I	Transfers the 4'-phosphopantetheine moiety from coenzyme A to a Ser of acyl-carrier-protein (By similarity)
387344.15.peg.503	ErfK/YbiS/YcfS/YnhG family protein, putative	S	ErfK YbiS YcfS YnhG
387344.15.peg.518	hypothetical protein	S	Phosphohydrolase
387344.15.peg.520	N-acetylglucosamine-6-phosphate deacetylase (EC 3.5.1.25)	G	GlcNAc 6-P deacetylase
387344.15.peg.535	PTS system, mannose-specific IIA component	G	pts system
387344.15.peg.536	PTS system, mannose-specific IIB component (EC 2.7.1.69)	G	PTS system
387344.15.peg.537	PTS system, mannose-specific IIC component	G	PTS System
387344.15.peg.538	PTS system, mannose-specific IID component	G	IID component
387344.15.peg.56	Acetyltransferase, GNAT family	K	acetyltransferase
387344.15.peg.611	Alkaline phosphatase synthesis transcriptional regulatory protein PhoP	T	Alkaline phosphatase synthesis transcriptional regulatory protein
387344.15.peg.612	Phosphate regulon sensor protein PhoR (SphS) (EC 2.7.13.3)	T	Histidine kinase
387344.15.peg.626	Nucleotidase YfbR, HD superfamily	F	UPF0207 protein
387344.15.peg.646	Carboxylesterase (EC 3.1.1.1)	I	Carboxylesterase (EC 3.1.1.1)
387344.15.peg.650	hypothetical protein	S	NA
387344.15.peg.655	Oxidoreductase	C	Aldo keto reductase
387344.15.peg.668	Probable cadmium-transporting ATPase (EC 3.6.3.3)	P	p-type atpase
387344.15.peg.669	DNA protection during starvation protein	S	protein (oxidative damage protectant)
387344.15.peg.670	Copper chaperone	P	copper chaperone
387344.15.peg.682	2-C-methyl-D-erythritol 4-phosphate cytidylyltransferase (EC 2.7.7.60)	M	licD family
387344.15.peg.686	OsmC/Ohr family protein	O	Redox protein, regulator of disulfide bond formation
387344.15.peg.814	MutT/Nudix family protein	L	Nudix family
387344.15.peg.823	Sulfur carrier protein ThiS adenylyltransferase (EC 2.7.7.73)	S
387344.15.peg.841	hypothetical protein	S	Uncharacterized protein conserved in bacteria (DUF2316)
387344.15.peg.852	Putative oxidase STM1620	C	Dehydrogenase
387344.15.peg.861	Arsenate reductase (EC 1.20.4.1)	T	Protein tyrosine phosphatase
387344.15.peg.870	Integral membrane protein	S
387344.15.peg.879	hypothetical protein	S	NA
387344.15.peg.950	Arginine pathway regulatory protein ArgR, repressor of arg regulon	K	Regulates arginine biosynthesis genes (By similarity)
387344.15.peg.96	Oxidoreductase	C	Aldo keto reductase
387344.15.peg.965	hypothetical protein	S	NA
387344.15.peg.966	ATP-binding cassette domain protein	S	NA
387344.15.peg.981	hypothetical protein	S	HesB YadR YfhF-family protein
1071400.3.peg.336	Extracellular protein	S	NA
387344.15.peg.2116	Putrescine carbamoyltransferase (EC 2.1.3.6)	E	ornithine carbamoyltransferase
387344.15.peg.786	hypothetical protein	S	hypothetical protein
1071400.3.peg.1922	Pyruvate oxidase (EC 1.2.3.3)	E	acetolactate synthase
387344.15.peg.1697	predicted metal-dependent membrane protease	S	CAAX amino terminal protease family protein
1071400.3.peg.1530	hypothetical protein	L	Terminase, large subunit
1071400.3.peg.1528	Phage portal protein	S	Phage Portal Protein
1071400.3.peg.2281	hypothetical protein	P	Rhodanese domain protein
387344.15.peg.616	Phosphate transport ATP-binding protein PstB (TC 3.A.1.7.1)	P	Part of the ABC transporter complex PstSACB involved in phosphate import. Responsible for energy coupling to the transport system (By similarity)
1071400.3.peg.53	hypothetical protein	K	NA
1071400.3.peg.1950	Efflux pump transporter of major facilitator superfamily (MFS)	G	drug resistance transporter
387344.15.peg.164	Dehydrogenase	S	Short-chain dehydrogenase reductase sdr
387344.15.peg.1029	Alanine dehydrogenase (EC 1.4.1.1)	E	alanine dehydrogenase
387344.15.peg.105	2-dehydro-3-deoxy-D-gluconate 5-dehydrogenase (EC 1.1.1.127) @ 2-deoxy-D-gluconate 3-dehydrogenase (EC 1.1.1.125)	S	2-deoxy-D-gluconate 3-dehydrogenase
387344.15.peg.1051	hypothetical protein	S	hypothetical protein
387344.15.peg.1093	hypothetical protein	L	Replicative dna helicase
387344.15.peg.1097	hypothetical protein	S	Phage nucleotide-binding protein
387344.15.peg.128	Streptococcal hemagglutinin protein	S
387344.15.peg.1317	Complete genome	S	NA
387344.15.peg.136	beta-glucuronidase (EC 3.2.1.31)	G	Glycosyl hydrolases family 2, TIM barrel domain
387344.15.peg.1363	Lipoamidase	J	amidase (EC
387344.15.peg.137	D-mannonate oxidoreductase (EC 1.1.1.57)	G	Mannitol dehydrogenase
387344.15.peg.140	2-hydroxyacid dehydrogenase	C	2-hydroxyacid dehydrogenase
387344.15.peg.143	Transcriptional regulator, GntR family	K	GntR Family Transcriptional Regulator
387344.15.peg.144	Mannonate dehydratase (EC 4.2.1.8)	G	Catalyzes the dehydration of D-mannonate (By similarity)
387344.15.peg.1457	hypothetical protein	S	hypothetical protein
387344.15.peg.146	Glucuronide transporter UidB	G	Transporter
387344.15.peg.1478	CDP-ribitol:poly(ribitol phosphate) ribitol phosphotransferase	M	teichoic acid biosynthesis
387344.15.peg.1479	hypothetical protein	S	NA
387344.15.peg.1505	Pyrimidine-nucleoside phosphorylase (EC 2.4.2.2)	F	The enzymes which catalyze the reversible phosphorolysis of pyrimidine nucleosides are involved in the degradation of these compounds and in their utilization as carbon and energy sources, or in the rescue of pyrimidine bases for nucleotide synthesis (By similarity)
387344.15.peg.1507	Purine nucleoside phosphorylase (EC 2.4.2.1)	F	purine nucleoside phosphorylase DeoD-type
387344.15.peg.1508	Phosphopentomutase (EC 5.4.2.7)	G	Phosphotransfer between the C1 and C5 carbon atoms of pentose (By similarity)
387344.15.peg.1509	Deoxyribose-phosphate aldolase (EC 4.1.2.4)	F	Catalyzes a reversible aldol reaction between acetaldehyde and D-glyceraldehyde 3-phosphate to generate 2-deoxy- D-ribose 5-phosphate (By similarity)
387344.15.peg.1640	Nitroimidazole resistance protein NimB	S	Resistance protein
387344.15.peg.1653	Transcriptional regulator, ArsR family	K	Transcriptional regulator
387344.15.peg.1655	Alpha-L-arabinofuranosidase II precursor (EC 3.2.1.55)	G	Alpha-N-arabinofuranosidase (EC 3.2.1.55)
387344.15.peg.1656	Lactose permease	G	oligosaccharide H symporter, major facilitator superfamily (MFS)
387344.15.peg.1710	Choloylglycine hydrolase (EC 3.5.1.24)	M	Choloylglycine hydrolase
387344.15.peg.1713	Transmembrane transport protein MmpL family	S	MMPL family
387344.15.peg.1743	hypothetical protein	S	hypothetical protein
387344.15.peg.1753	oxidoreductase of aldo/keto reductase family, subgroup 1	C	reductase
387344.15.peg.180	Xylose isomerase (EC 5.3.1.5)	G	Xylose Isomerase
387344.15.peg.1804	ATP:Cob(I)alamin adenosyltransferase (EC 2.5.1.17)	S	adenosyltransferase
387344.15.peg.1805	Ribonucleotide reductase of class II (coenzyme B12-dependent) (EC 1.17.4.1)	F	Ribonucleoside-triphosphate reductase
387344.15.peg.1814	Acyl-CoA dehydrogenase	I	acyl-CoA dehydrogenase
387344.15.peg.1815	Electron transfer flavoprotein, beta subunit	C	Electron transfer flavoprotein
387344.15.peg.1816	Electron transfer flavoprotein, alpha subunit	C	Electron transfer flavoprotein
387344.15.peg.1823	hypothetical protein	S	hypothetical protein
387344.15.peg.183	D-xylose proton-symporter XylT	G	)-transporter
387344.15.peg.1834	PhnB protein; putative DNA binding 3-demethylubiquinone-9 3-methyltransferase domain protein	S	3-demethylubiquinone-9 3-methyltransferase
387344.15.peg.1853	Lipoate-protein ligase A	H	Lipoate-protein, ligase
387344.15.peg.1854	hypothetical protein	E	The glycine cleavage system catalyzes the degradation of glycine. The H protein shuttles the methylamine group of glycine from the P protein to the T protein (By similarity)
387344.15.peg.1855	Putative oxidoreducatse SCO7286	C	Aldo Keto reductase
387344.15.peg.1864	beta-glucosidase (EC 3.2.1.21)	G	Glycoside hydrolase family 3 domain protein
387344.15.peg.1884	putative lipoprotein	S	NA
387344.15.peg.1885	LPXTG-motif cell wall anchor domain	S
387344.15.peg.1886	Core component SCO2325 of predicted cobalamin ECF transporter	S	Membrane
387344.15.peg.1888	Transmembrane component CbrV of energizing module of predicted cobalamin ECF transporter	P	Cobalt transport protein
387344.15.peg.1925	Solo B3/4 domain (OB-fold DNA/RNA-binding) of Phe-aaRS-beta	S	B3 4 domain protein
387344.15.peg.1926	Transcriptional regulator ArcR essential for anaerobic expression of the ADI pathway, Crp/Fnr family	K	Transcriptional regulator
387344.15.peg.1932	Arginine/ornithine antiporter ArcD	S	c4-dicarboxylate anaerobic carrier
387344.15.peg.1935	Arginine/ornithine antiporter ArcD	S	c4-dicarboxylate anaerobic carrier
387344.15.peg.1936	Putative Xaa-His dipeptidase	E	Dipeptidase
387344.15.peg.194	hypothetical protein	S	hypothetical protein
387344.15.peg.1942	Uncharacterized MFS-type transporter	P	Drug resistance transporter EmrB QacA
387344.15.peg.195	hypothetical protein	S	acetyltransferase
387344.15.peg.201	hypothetical protein	S	NA
387344.15.peg.2019	hypothetical protein	S	Membrane
387344.15.peg.2030	Streptodornase B; Mitogenic factor 1	S	NA
387344.15.peg.2033	NAD(P)H-hydrate epimerase (EC 5.1.99.6)	G	Catalyzes the epimerization of the S- and R-forms of NAD(P)HX, a damaged form of NAD(P)H that is a result of enzymatic or heat-dependent hydration. This is a prerequisite for the S- specific NAD(P)H-hydrate dehydratase to allow the repair of both epimers of NAD(P)HX (By similarity)
387344.15.peg.2039	Probable cell division protein YtgP	M	polysaccharide biosynthesis protein
387344.15.peg.2112	Agmatine deiminase (EC 3.5.3.12)	E	Agmatine iminohydrolase
387344.15.peg.2114	Agmatine deiminase (EC 3.5.3.12)	E	Agmatine iminohydrolase
387344.15.peg.2115	Agmatine/putrescine antiporter, associated with agmatine catabolism	E	amino acid
387344.15.peg.2131	hypothetical protein	G	hydrolase family 30
387344.15.peg.2146	Dehydrogenases with different specificities (related to short-chain alcohol dehydrogenases)	S	Short-chain dehydrogenase reductase SDR
1071400.3.peg.165	Glycerol-3-phosphate ABC transporter, ATP-binding protein UgpC (TC 3.A.1.1.3)	E	ABC transporter
387344.15.peg.2193	hypothetical protein	S	hypothetical protein
387344.15.peg.2195	hypothetical protein	S	hypothetical protein
387344.15.peg.2203	Multidrug resistance transporter, Bcr/CflA family	P	drug resistance transporter, Bcr CflA
387344.15.peg.2238	LtrC-like protein	S	DNA repair protein
387344.15.peg.2263	hypothetical protein	S	hypothetical protein
387344.15.peg.228	Esterase/lipase	I	alpha beta hydrolase fold-3 domain protein
387344.15.peg.326	DegV family protein	S	degv family
387344.15.peg.365	hypothetical protein	S	NA
387344.15.peg.399	Inosine-uridine preferring nucleoside hydrolase (EC 3.2.2.1)	F	nucleoside hydrolase
387344.15.peg.430	hypothetical protein	S	NA
387344.15.peg.436	Transcriptional regulator KdgR, KDG operon repressor	K	Transcriptional regulator
387344.15.peg.454	Xyloside transporter XynT	G	transporter
387344.15.peg.52	ADP-ribosylglycohydrolase	O	ADP-ribosylation crystallin J1
387344.15.peg.674	Glycoprotein gp2	S
387344.15.peg.675	Cell surface protein	S
387344.15.peg.676	Heme transporter IsdDEF, lipoprotein IsdE	P	(ABC) transporter
387344.15.peg.69	hypothetical protein	S	hypothetical protein
387344.15.peg.692	Acetylornithine deacetylase/Succinyl-diaminopimelate desuccinylase and related deacylases	E	peptidase
387344.15.peg.695	hypothetical protein	S	hypothetical protein
387344.15.peg.696	hypothetical protein	S	hypothetical protein
387344.15.peg.756	Uncharacterized UPF0750 membrane protein YpjC	S	YitT family
387344.15.peg.785	Integrase	L	Site-specific tyrosine recombinase, which acts by catalyzing the cutting and rejoining of the recombining DNA molecules. Essential to convert dimers of the bacterial chromosome into monomers to permit their segregation at cell division (By similarity)
387344.15.peg.812	hypothetical protein	S	caax amino terminal protease
387344.15.peg.842	Transcriptional regulator, MarR family	K	Transcriptional regulator
387344.15.peg.850	Na+/H+ antiporter	P	Na H antiporter
387344.15.peg.886	Transcriptional regulator	S
387344.15.peg.911	Transcriptional regulator of fatty acid biosynthesis FabT	K	Transcriptional regulator, MarR family
1071400.3.peg.1182	hypothetical protein	H	FolB
1071400.3.peg.1183	GTP cyclohydrolase I (EC 3.5.4.16) type 1	H	GTP cyclohydrolase i
1071400.3.peg.1184	Dihydrofolate synthase (EC 6.3.2.12) @ Folylpolyglutamate synthase (EC 6.3.2.17)	H	folylpolyglutamate synthase Dihydrofolate synthase
1071400.3.peg.1185	Dihydropteroate synthase (EC 2.5.1.15)	H	dihydropteroate synthase
1071400.3.peg.1229	hypothetical protein	S	hypothetical protein
1071400.3.peg.1378	hypothetical protein	T	protein tyrosine serine phosphatase
1071400.3.peg.1507	hypothetical protein	S	Pfam:DUF1267
1071400.3.peg.1515	hypothetical protein	S	NA
1071400.3.peg.1517	hypothetical protein	S	Phage tail protein
1071400.3.peg.1520	hypothetical protein	S	hypothetical protein
1071400.3.peg.1521	hypothetical protein	S	Major tail protein
1071400.3.peg.1522	hypothetical protein	S	phage Tail Protein
1071400.3.peg.1524	hypothetical protein	S	Phage head-tail joining protein
1071400.3.peg.1527	Prophage Clp protease-like protein	O	ATP-dependent Clp protease, proteolytic subunit
1071400.3.peg.168	Glycerol-3-phosphate ABC transporter, periplasmic glycerol-3-phosphate-binding protein (TC 3.A.1.1.3)	G	extracellular solute-binding protein family 1
1071400.3.peg.174	Ferrochelatase, protoheme ferro-lyase (EC 4.99.1.1)	H	Catalyzes the ferrous insertion into protoporphyrin IX (By similarity)
1071400.3.peg.175	Manganese transport protein MntH	P	H( )-stimulated, divalent metal cation uptake system (By similarity)
1071400.3.peg.1754	FMN-dependent NADH-azoreductase (EC 1.7.1.6)	I	Catalyzes the reductive cleavage of azo bond in aromatic azo compounds to the corresponding amines. Requires NADH, but not NADPH, as an electron donor for its activity (By similarity)
1071400.3.peg.1869	hypothetical protein	S	hypothetical protein
1071400.3.peg.190	DNA protection during starvation protein	P	DNA protection during starvation protein
1071400.3.peg.1912	Substrate-specific component STY3230 of queuosine-regulated ECF transporter	S	Signal transduction histidine kinase, lyts
1071400.3.peg.1921	hypothetical protein	S	Flavodoxin
1071400.3.peg.1923	FMN adenylyltransferase (EC 2.7.7.2) / Riboflavin kinase (EC 2.7.1.26)	H	FAD synthetase
1071400.3.peg.1949	hypothetical protein	K	transcriptional regulator
1071400.3.peg.1999	Fumarylacetoacetate hydrolase family protein	Q	fumarylacetoacetate hydrolase
1071400.3.peg.2019	O-acetyl-ADP-ribose deacetylase	S	appr-1-p processing domain protein
1071400.3.peg.2037	hypothetical protein	S	UPF0316 protein
1071400.3.peg.2059	hypothetical protein	S	alpha beta
1071400.3.peg.2062	Lactose and galactose permease, GPH translocator family	G	phosphoenolpyruvate-dependent sugar phosphotransferase system, EIIA 1
1071400.3.peg.2068	2-dehydropantoate 2-reductase (EC 1.1.1.169)	H	Catalyzes the NADPH-dependent reduction of ketopantoate into pantoic acid (By similarity)
1071400.3.peg.2119	Acetate kinase (EC 2.7.2.1)	C	Catalyzes the formation of acetyl phosphate from acetate and ATP. Can also catalyze the reverse reaction (By similarity)
1071400.3.peg.212	NADP-specific glutamate dehydrogenase (EC 1.4.1.4)	E	Glutamate dehydrogenase
1071400.3.peg.215	hypothetical protein	E	amidohydrolase
1071400.3.peg.2161	Galactoside O-acetyltransferase (EC 2.3.1.18)	E	O-Acetyltransferase
1071400.3.peg.2177	Predicted dinucleotide-binding enzymes	S	NADP oxidoreductase, coenzyme f420-dependent
1071400.3.peg.2178	Oxidoreductase	C	Luciferase-like
1071400.3.peg.2185	Sulfur carrier protein ThiS adenylyltransferase (EC 2.7.7.73)	H	Thiamine biosynthesis protein ThiF
1071400.3.peg.219	Copper-transporting ATPase	S	secreted protein containing plastocyanin domain
1071400.3.peg.2217	Aliphatic amidase AmiE (EC 3.5.1.4)	S	hydrolase
1071400.3.peg.2261	Pyridoxal kinase (EC 2.7.1.35)	H	Pyridoxal kinase
1071400.3.peg.2266	D-serine ammonia-lyase (EC 4.3.1.18)	E	d-serine deaminase
1071400.3.peg.2274	Adenine phosphoribosyltransferase (EC 2.4.2.7)	F	adenine phosphoribosyltransferase
1071400.3.peg.2285	hypothetical protein	S	hypothetical protein
1071400.3.peg.2323	Undecaprenyl-diphosphatase (EC 3.6.1.27)	V	Catalyzes the dephosphorylation of undecaprenyl diphosphate (UPP). Confers resistance to bacitracin (By similarity)
1071400.3.peg.2324	hypothetical protein	S	esterase
1071400.3.peg.2333	hypothetical protein	K	#NAME?
1071400.3.peg.2341	PTS system, sucrose-specific IIB component (EC 2.7.1.69) / PTS system, sucrose-specific IIC component / PTS system, sucrose-specific IIA component	G	PTS system
1071400.3.peg.2353	hypothetical protein	S	NA
1071400.3.peg.2354	3-dehydroquinate synthase (EC 4.2.3.4)	E	3-dehydroquinate synthase
1071400.3.peg.2355	2-keto-3-deoxy-D-arabino-heptulosonate-7-phosphate synthase I beta (EC 2.5.1.54)	E	phospho-2-dehydro-3-deoxyheptonate aldolase
1071400.3.peg.2417	hypothetical protein	M	Polysaccharide Biosynthesis Protein
1071400.3.peg.250	hypothetical protein	E	Extracellular solute-binding protein, family 5
1071400.3.peg.28	hypothetical protein	S	amidohydrolase
1071400.3.peg.291	Uncharacterized MFS-type transporter	G	Sugar (and other) transporter
1071400.3.peg.308	hypothetical protein	F	nudix hydrolase
1071400.3.peg.335	Cell surface hydrolase	S	Hydrolase
1071400.3.peg.357	hypothetical protein	V	Vanz family
1071400.3.peg.410	hypothetical protein	S	Phosphatase
1071400.3.peg.444	hypothetical protein	S	hypothetical protein
1071400.3.peg.465	hypothetical protein	K	tetR family
1071400.3.peg.478	DNA alkylation repair enzyme	L	DNA alkylation repair enzyme
1071400.3.peg.492	hypothetical protein	K	LysR family Transcriptional regulator
1071400.3.peg.503	hypothetical protein	S	DsrE/DsrF-like family
1071400.3.peg.525	hypothetical protein	S	integral membrane protein
1071400.3.peg.646	hypothetical protein	S	hypothetical protein
1071400.3.peg.653	Putative oxidoreductase	C	Alcohol dehydrogenase GroES-like domain
1071400.3.peg.664	Histidinol dehydrogenase (EC 1.1.1.23)	E	Catalyzes the sequential NAD-dependent oxidations of L- histidinol to L-histidinaldehyde and then to L-histidine (By similarity)
1071400.3.peg.67	hypothetical protein	K	AraC family transcriptional regulator
1071400.3.peg.671	Cystathionine gamma-synthase (EC 2.5.1.48)	E	cystathionine
1071400.3.peg.675	dTDP-glucose 4,6-dehydratase (EC 4.2.1.46)	M	dtdp-glucose 4,6-dehydratase
1071400.3.peg.69	alpha-L-rhamnosidase (EC 3.2.1.40)	S	Bacterial alpha-L-rhamnosidase
1071400.3.peg.70	Predicted L-rhamnose permease RhaY	G	)-transporter
1071400.3.peg.71	alpha-L-rhamnosidase (EC 3.2.1.40)	S	alpha-L-rhamnosidase
1071400.3.peg.727	Histidinol-phosphatase (EC 3.1.3.15)	E	histidinol phosphate phosphatase hisj family
1071400.3.peg.728	hypothetical protein	E	Required for the first step of histidine biosynthesis. May allow the feedback regulation of ATP phosphoribosyltransferase activity by histidine (By similarity)
1071400.3.peg.729	ATP phosphoribosyltransferase (EC 2.4.2.17) => HisGs	E	Catalyzes the condensation of ATP and 5-phosphoribose 1- diphosphate to form N'-(5'-phosphoribosyl)-ATP (PR-ATP). Has a crucial role in the pathway because the rate of histidine biosynthesis seems to be controlled primarily by regulation of HisG enzymatic activity (By similarity)
1071400.3.peg.730	Imidazoleglycerol-phosphate dehydratase (EC 4.2.1.19)	E	imidazole-glycerol-phosphate dehydratase
1071400.3.peg.731	Imidazole glycerol phosphate synthase amidotransferase subunit (EC 2.4.2.-)	E	IGPS catalyzes the conversion of PRFAR and glutamine to IGP, AICAR and glutamate. The HisH subunit provides the glutamine amidotransferase activity that produces the ammonia necessary to HisF for the synthesis of IGP and AICAR (By similarity)
1071400.3.peg.732	Phosphoribosylformimino-5-aminoimidazole carboxamide ribotide isomerase (EC 5.3.1.16)	E	Phosphoribosylformimino-5-aminoimidazole carboxamide ribotide isomerase
1071400.3.peg.733	Imidazole glycerol phosphate synthase cyclase subunit (EC 4.1.3.-)	E	IGPS catalyzes the conversion of PRFAR and glutamine to IGP, AICAR and glutamate. The HisF subunit catalyzes the cyclization activity that produces IGP and AICAR from PRFAR using the ammonia provided by the HisH subunit (By similarity)
1071400.3.peg.734	Phosphoribosyl-AMP cyclohydrolase (EC 3.5.4.19) / Phosphoribosyl-ATP pyrophosphatase (EC 3.6.1.31)	E	Phosphoribosyl-amp cyclohydrolase
1071400.3.peg.735	Phosphoribosyl-ATP pyrophosphatase (EC 3.6.1.31)	E	phosphoribosyl-ATP pyrophosphatase
1071400.3.peg.736	Histidinol-phosphate aminotransferase (EC 2.6.1.9)	E	imidazole acetol-phosphate transaminase
1071400.3.peg.807	hypothetical protein	T	UPF0237 protein
1071400.3.peg.808	FIG00519347: Ribonucleotide reductase-like protein	S	UPF0210 protein
1071400.3.peg.847	Galactose-1-phosphate uridylyltransferase (EC 2.7.7.10)	C	uridylyltransferase
1071400.3.peg.889	hypothetical protein	S	hypothetical protein
1071400.3.peg.891	hypothetical protein	S	hypothetical protein
1071400.3.peg.904	hypothetical protein	S	integral membrane protein
Common ancestor of L. ozensis and L. micheneri clade
Gained:
148814.10.peg.246	hypothetical protein	S	hypothetical protein
148814.8.peg.1205	Manganese transport protein MntH	P	)-transporter
148814.8.peg.140	Iron-sulfur cluster assembly protein SufB	O	FeS assembly protein SUFB
1578.88.peg.1273	Iron-sulfur cluster assembly ATPase protein SufC	O	feS assembly ATPase SufC
1578.88.peg.1275	Cysteine desulfurase (EC 2.8.1.7), SufS subfamily	E	Cysteine desulfurase
644042.3.peg.1504	hypothetical protein	S	Cell Division Protein
1578.88.peg.1115	unknown	S	hypothetical protein
1578.88.peg.123	ABC transporter, permease protein	S	Membrane Spanning Protein
1578.88.peg.225	DegV family protein	S	degv family
1578.88.peg.226	Glycerol uptake facilitator protein	G	Channel that permits osmotically driven movement of water in both directions. It is involved in the osmoregulation and in the maintenance of cell turgor during volume expansion in rapidly growing cells. It mediates rapid entry or exit of water in response to abrupt changes in osmolarity (By similarity)
1578.88.peg.1023	glucose uptake protein	G	Glucose uptake protein
1578.88.peg.114	transport protein	G	Major Facilitator
1578.88.peg.122	hypothetical protein	S	hypothetical protein
1578.88.peg.127	Ethidium bromide-methyl viologen resistance protein EmrE	P	multidrug resistance protein
1578.88.peg.1271	Ribonucleotide reductase of class III (anaerobic), large subunit (EC 1.17.4.2)	F	(Anaerobic) ribonucleoside-triphosphate reductase
1578.88.peg.1272	Ribonucleotide reductase of class III (anaerobic), activating protein (EC 1.97.1.4)	O	Activation of anaerobic ribonucleoside-triphosphate reductase under anaerobic conditions by generation of an organic free radical, using S-adenosylmethionine and reduced flavodoxin as cosubstrates to produce 5'-deoxy-adenosine (By similarity)
1578.88.peg.138	hypothetical protein	M	Inherit from COG: choline binding protein
1578.88.peg.1418	hypothetical protein	S	hypothetical protein
1578.88.peg.142	5,10-methylenetetrahydrofolate reductase (EC 1.5.1.20)	E	Methylenetetrahydrofolate reductase
1578.88.peg.15	Molecular chaperone	O	Heat shock protein
1578.88.peg.167	Permease of the drug/metabolite transporter (DMT) superfamily	E, G	EamA-like transporter family
1578.88.peg.201	hypothetical protein	S	hypothetical protein
1578.88.peg.425	Beta-hexosaminidase (EC 3.2.1.52)	G	ec 3.2.1.52
1578.88.peg.759	hypothetical protein	S	hypothetical protein
1578.88.peg.792	Phage lysin, glycosyl hydrolase, family 25	M	Glycosyl hydrolase, family 25
1578.88.peg.878	hypothetical protein	S	hypothetical protein
1578.88.peg.891	Fructokinase (EC 2.7.1.4)	G	fructokinase
1578.88.peg.911	hypothetical protein	S	TM2 domain
1578.88.peg.927	hypothetical protein	S	hypothetical protein
1578.88.peg.956	Beta-propeller domains of methanol dehydrogenase type	S	of methanol dehydrogenase type
1578.88.peg.1274	Iron-sulfur cluster assembly protein SufD	O	feS assembly protein SufD
1578.88.peg.1276	Putative iron-sulfur cluster assembly scaffold protein for SUF system, SufE2	C	SUF system FeS assembly protein, NifU family
1578.88.peg.807	hypothetical protein	S	hypothetical protein
1578.88.peg.806	hypothetical protein	S	hypothetical protein
1578.159.peg.316	hypothetical protein	S	hypothetical protein
1578.159.peg.159	Predicted zinc regulator, ArsR family	S	hypothetical protein
1578.88.peg.1233	hypothetical protein	S	hypothetical protein
1578.159.peg.372	hypothetical protein	S	hypothetical protein
1578.88.peg.30	hypothetical protein	S	DUF218 domain
1578.88.peg.549	hypothetical protein	S	hypothetical protein
1578.122.peg.1171	similar to glutathione reductase	C	reductase
1578.88.peg.864	Substrate-specific component MtsA of methionine-regulated ECF transporter	S	UPF0397 protein
1578.88.peg.41	hypothetical protein	S	hypothetical protein
1578.88.peg.42	FIG01197404: hypothetical protein	S	cytosolic protein
1578.88.peg.874	Possible membrane protein	S	SnoaL-like polyketide cyclase
1578.88.peg.98	hypothetical protein	S	hypothetical protein
1578.88.peg.31	hypothetical protein	S	hypothetical protein
1578.88.peg.852	hypothetical protein	S	hypothetical protein
1578.159.peg.52	FmtB protein	S	hypothetical protein
1578.88.peg.695	hypothetical protein	S	hypothetical protein
1578.88.peg.940	ABC-type multidrug transport system, permease component	V	Transporter
1578.88.peg.942	hypothetical protein	S	hypothetical protein
1578.88.peg.778	Transcriptional regulator, XRE family	K	XRE family Transcriptional regulator
1578.88.peg.814	transcriptional regulator, MerR family	K	Transcriptional regulator
1578.88.peg.846	hypothetical protein	S	NA
1578.83.peg.778	hypothetical protein	S	hypothetical protein
148814.16.peg.1393	hypothetical protein	L	transposase
1578.88.peg.714	hypothetical protein	S	hypothetical protein
1578.159.peg.80	hypothetical protein	S	hypothetical protein
148814.10.peg.249	hypothetical protein	S	hypothetical protein
1578.159.peg.81	hypothetical protein	K	Tetr family transcriptional regulator
1578.88.peg.1400	hypothetical protein	S	hypothetical protein
148814.10.peg.52	hypothetical protein	K	MarR family Transcriptional regulator
1578.88.peg.1381	hypothetical protein	S	hypothetical protein
1578.88.peg.1404	Phage terminase, small subunit	L	terminase (Small subunit)
1423781.4.peg.1306	hypothetical protein	S	hypothetical protein
1578.86.peg.966	hypothetical protein	S	Antibiotic biosynthesis monooxygenase
1578.86.peg.1394	hypothetical protein	S	hypothetical protein
1578.88.peg.550	hypothetical protein	S	hypothetical protein
Loss:
1578.88.peg.755	Argininosuccinate lyase (EC 4.3.2.1)	E	arginosuccinase
1578.88.peg.754	Argininosuccinate synthase (EC 6.3.4.5)	E	Citrulline--aspartate ligase
1578.88.peg.22	ABC transporter ATP-binding protein YvcR	V	ABC transporter
714313.3.peg.181	5,10-methylenetetrahydrofolate reductase (EC 1.5.1.20)	E	Methylenetetrahydrofolate reductase
644042.3.peg.25	Beta-phosphoglucomutase (EC 5.4.2.6)	G	beta-phospho-glucomutase
644042.3.peg.2848	Uncharacterized MFS-type transporter	G	Major Facilitator
1423745.3.peg.1731	hypothetical protein	S	Protein of unknown function (DUF968)
714313.3.peg.298	hypothetical protein	P	Sodium hydrogen exchanger
1578.83.peg.1363	conserved hypothetical protein - phage associated	L	Protein of unknown function (DUF1351)
148814.10.peg.300	hypothetical protein	S	Uncharacterized protein conserved in bacteria (DUF2252)
148814.10.peg.104	Ornithine carbamoyltransferase (EC 2.1.3.3)	E	ornithine carbamoyltransferase
1578.168.peg.701	Site-specific recombinase, DNA invertase Pin related protein	L	resolvase
714313.3.peg.77	hypothetical protein	S	hypothetical protein
387344.15.peg.118	Mobile element protein	L	transposase
1071400.3.peg.2314	hypothetical protein	K	transcriptional regulator
1578.88.peg.706	FIG00742724: hypothetical protein	L	nudix hydrolase
714313.3.peg.1362	Bifunctional protein: zinc-containing alcohol dehydrogenase; quinone oxidoreductase ( NADPH:quinone reductase) (EC 1.1.1.-); Similar to arginate lyase	C	oxidoreductase
1578.160.peg.674	Integral membrane protein	S	integral membrane protein
148814.19.peg.41	2,3-butanediol dehydrogenase, S-alcohol forming, (S)-acetoin-specific (EC 1.1.1.76)	C	reductase
387344.15.peg.1249	hypothetical protein	S	Membrane
1071400.3.peg.927	hypothetical protein	S	NA
148814.10.peg.674	hypothetical protein	G	Major Facilitator superfamily
1578.83.peg.273	putative glycosyltransferase	M	glycosyltransferase group 2 family protein
1071400.3.peg.1809	hypothetical protein	S	domain protein
644042.3.peg.175	Oligo-1,6-glucosidase (EC 3.2.1.10)	G	trehalose-6-phosphate hydrolase (EC 3.2.1.93)
714313.3.peg.1192	hypothetical protein	S	NA
714313.3.peg.1267	Lysine decarboxylase family	L	decarboxylase
714313.3.peg.1370	Cytosine/purine/uracil/thiamine/allantoin permease family protein	P	Permease for cytosine/purines, uracil, thiamine, allantoin
714313.3.peg.556	Hydrolase (HAD superfamily) in cluster with DUF1447	S	Hydrolase
1423745.3.peg.1840	Integrase	L	Integrase
1423745.3.peg.59	hypothetical protein	H	Glutamate-cysteine ligase
1071400.3.peg.172	2,5-didehydrogluconate reductase (2-dehydro-D-gluconate-forming) (EC 1.1.1.274)	C	reductase
1071400.3.peg.1959	hypothetical protein	G	Major Facilitator superfamily
1071400.3.peg.2302	3-hydroxybutyryl-CoA dehydrogenase (EC 1.1.1.157); 3-hydroxyacyl-CoA dehydrogenase (EC 1.1.1.35)	C	Dehydrogenase
644042.3.peg.1455	Maltose phosphorylase (EC 2.4.1.8)	G	hydrolase family 65, central catalytic
1423745.3.peg.1227	hypothetical protein	E	amino acid AbC transporter
1578.122.peg.770	Site-specific recombinase, DNA invertase Pin related protein	L	resolvase
1578.86.peg.1456	hypothetical protein	S	hypothetical protein
714313.3.peg.1286	Transcriptional regulator	K	MarR family transcriptional regulator
714313.3.peg.1045	Acetylornithine deacetylase (EC 3.5.1.16)	E	Acetylornithine deacetylase
714313.3.peg.880	DNA polymerase IV (EC 2.7.7.7)	L	Poorly processive error-prone DNA polymerase involved in untargeted mutagenesis. Copies undamaged DNA at stalled replication forks which arise in vivo from mismatched or misaligned primer ends. These misaligned primers can be extended by polIV. Exhibits no 3-5 exonuclease (proofreading) activity. May be involved in translesional synthesis in conjunction with the beta clamp from polIII (By similar…
714313.3.peg.22	Pyruvate oxidase (EC 1.2.3.3)	E	acetolactate synthase
1423745.3.peg.1217	hypothetical protein	I	alpha/beta hydrolase fold
714313.3.peg.1038	Oxidoreductase, Gfo/Idh/MocA family	G	oxidoreductase
714313.3.peg.1159	hypothetical protein	S	NA
714313.3.peg.1239	Membrane protein involved in the export of O-antigen, teichoic acid lipoteichoic acids	M	polysaccharide biosynthesis protein
714313.3.peg.1247	hypothetical protein	S	hypothetical protein
714313.3.peg.128	DUF488 family protein SAV0238	S	MarR family Transcriptional regulator
714313.3.peg.1314	hypothetical protein	E	amino acid AbC transporter
714313.3.peg.1316	Glutamine ABC transporter, substrate-binding protein GlnH	E, T	(ABC) transporter
714313.3.peg.147	Aldose 1-epimerase (EC 5.1.3.3)	G	converts alpha-aldose to the beta-anomer. It is active on D-glucose, L-arabinose, D-xylose, D-galactose, maltose and lactose (By similarity)
714313.3.peg.220	hypothetical protein	T	Universal stress protein
714313.3.peg.251	Epimerase KguE	G	Xylose Isomerase Domain-Containing protein
714313.3.peg.260	hypothetical protein	S	(ABC) transporter
714313.3.peg.261	Probable iron export permease protein FetB	S	ABC transporter, permease
714313.3.peg.27	Uncharacterized MFS-type transporter	G	Major facilitator superfamily MFS_1
714313.3.peg.301	hypothetical protein	S	NA
714313.3.peg.483	Uncharacterized amino acid permease YdaO	E	amino acid
714313.3.peg.51	Predicted acyltransferase	I	Acyl-transferase
714313.3.peg.562	ATPase, AAA family	L	recombination factor protein RarA
714313.3.peg.578	hypothetical protein	S	UPF0342 protein
714313.3.peg.703	hypothetical protein	K	Transcriptional regulator
714313.3.peg.71	Na+/H+ antiporter	P	Na H antiporter
714313.3.peg.933	hypothetical protein	S	Protein of unknown function (DUF1049)
714313.3.peg.935	hypothetical protein	S	NA
387344.15.peg.1879	Uncharacterized MFS-type transporter	G	Major Facilitator
1578.86.peg.1428	Long-chain-fatty-acid--CoA ligase (EC 6.2.1.3)	I	AMP-binding enzyme
714313.3.peg.120	hypothetical protein	S	NA
714313.3.peg.1317	hypothetical protein	E	abc transporter atp-binding protein
714313.3.peg.1371	Cytosine deaminase (EC 3.5.4.1)	F	cytosine deaminase
714313.3.peg.145	Uncharacterized MFS-type transporter	G	Major Facilitator
714313.3.peg.252	H+/gluconate symporter related permease	S	Transporter
714313.3.peg.269	hypothetical protein	M	N-acetyltransferase
714313.3.peg.290	Universal stress protein family	T	Universal stress protein
714313.3.peg.303	D-serine/D-alanine/glycine transporter	E	amino acid
714313.3.peg.489	hypothetical protein	J	ribosomal subunit Interface protein
714313.3.peg.521	Exodeoxyribonuclease III (EC 3.1.11.2)	L	Exodeoxyribonuclease III
714313.3.peg.557	hypothetical protein	S	S-adenosylmethionine-dependent methyltransferase
714313.3.peg.90	ABC transporter, ATP-binding protein	V	ABC transporter
714313.3.peg.92	hypothetical protein	M	ABC transporter
1423745.3.peg.1346	Ribose-phosphate pyrophosphokinase (EC 2.7.6.1)	F	Phosphoribosyl transferase domain
714313.3.peg.995	hypothetical protein	S	Protein of unknown function (DUF3397)
1423745.3.peg.1257	hypothetical protein	G	Major Facilitator Superfamily
1423745.3.peg.1456	Oligopeptide ABC transporter, periplasmic oligopeptide-binding protein OppA (TC 3.A.1.5.1)	E	ABC transporter
1423745.3.peg.1811	hypothetical protein	S	integral membrane protein
1423745.3.peg.453	LrgA-associated membrane protein LrgB	M	lrgb family
1423745.3.peg.455	hypothetical protein	S	Murein hydrolase
714313.3.peg.1289	Xanthine permease	F	permease
714313.3.peg.1229	D-3-phosphoglycerate dehydrogenase (EC 1.1.1.95)	C	d-lactate dehydrogenase
714313.3.peg.164	hypothetical protein	M	Glycosyl Transferase
714313.3.peg.865	hypothetical protein	S	Inherit from NOG: general stress protein
714313.3.peg.1043	hypothetical protein	S	hypothetical protein
714313.3.peg.122	Glutamine-dependent 2-keto-4-methylthiobutyrate transaminase	E	Aminotransferase
714313.3.peg.1268	hypothetical protein	Q	thioesterase Superfamily protein
714313.3.peg.1269	Naphthoate synthase (EC 4.1.3.36)	H	Enoyl-CoA hydratase/isomerase family
714313.3.peg.1272	D-xylose proton-symporter XylT	G	)-transporter
714313.3.peg.1288	Guanine deaminase (EC 3.5.4.3)	F	Guanine deaminase
714313.3.peg.1334	Replication initiation protein A	S	Replication initiator protein
714313.3.peg.1348	Nicotinate phosphoribosyltransferase (EC 6.3.4.21)	H	Nicotinate phosphoribosyltransferase
714313.3.peg.1349	Nudix-related transcriptional regulator NrtR	F	Nudix family
714313.3.peg.1379	UPF0340 protein YwlG	S	UPF0340 protein
714313.3.peg.296	Adenosine deaminase (EC 3.5.4.4)	F	Catalyzes the hydrolytic deamination of adenine to hypoxanthine. Plays an important role in the purine salvage pathway and in nitrogen catabolism (By similarity)
714313.3.peg.72	hypothetical protein	S	hypothetical protein
714313.3.peg.837	hypothetical protein	S	hypothetical protein
1423745.3.peg.1425	hypothetical protein	K	Transcriptional regulator
1423745.3.peg.1429	2-dehydro-3-deoxygluconokinase (EC 2.7.1.45)	G	pfkb domain protein
1423745.3.peg.1737	hypothetical protein	S	Prophage Lp2 protein 31
1423745.3.peg.1741	hypothetical protein	V	Endonuclease
1423745.3.peg.1742	Phage terminase, small subunit	L	terminase (Small subunit)
1423745.3.peg.219	hypothetical protein	V	abc transporter permease protein
1423745.3.peg.222	hypothetical protein	V	Part of the ABC transporter complex LolCDE involved in the translocation of mature outer membrane-directed lipoproteins, from the inner membrane to the periplasmic chaperone, LolA. Responsible for the formation of the LolA-lipoprotein complex in an ATP-dependent manner (By similarity)
1423745.3.peg.752	Xylulose kinase (EC 2.7.1.17)	G	xylulokinase
1423745.3.peg.760	Arginine deiminase (EC 3.5.3.6)	E	Arginine dihydrolase
1423745.3.peg.794	hypothetical protein	G	Major Facilitator
1423745.3.peg.900	hypothetical protein	S	auxin efflux carrier
1423745.3.peg.944	hypothetical protein	S	Membrane
Common ancestor L. kunkeei of and L. micheneri clade
Gained:
1578.88.peg.14	Phage lysin, glycosyl hydrolase, family 25	M	Glycosyl hydrolase, family 25
148814.20.peg.1181	hypothetical protein	S	Putative cell wall binding repeat
1578.88.peg.285	Histone acetyltransferase HPA2 and related acetyltransferases	S	hypothetical protein
1419324.3.peg.1083	hypothetical protein	S	hypothetical protein
1578.88.peg.11	putative integral membrane protein	M	glycosyl transferase, family 39
1578.88.peg.1260	Manganese catalase (EC 1.11.1.6)	P	catalase
1578.88.peg.1264	hypothetical protein	S	Membrane
1578.88.peg.77	Aggregation promoting factor	S	Lysm domain protein
1578.88.peg.908	Sucrose-6-phosphate hydrolase (EC 3.2.1.B3)	G	sucrose-6-phosphate hydrolase
1578.88.peg.912	Integral membrane protein	S	membrAne
1578.88.peg.928	DUF1541 domain-containing protein	S	(LipO)protein
1578.88.peg.1020	probable multidrug resistance transporter, MFS superfamily	G	Major Facilitator
1578.88.peg.1026	hypothetical protein	S	hypothetical protein
1578.88.peg.1253	membrane protein, putative	S	Membrane
1578.88.peg.144	Oxygen-insensitive NAD(P)H nitroreductase (EC 1.-.-.-) / Dihydropteridine reductase (EC 1.5.1.34)	C	Nitroreductase
1578.88.peg.251	hypothetical protein	S	hypothetical protein
1578.88.peg.279	hypothetical protein	S	hypothetical protein
1578.88.peg.32	hypothetical protein	S	hypothetical protein
1578.88.peg.532	conserved hypothetical protein, (pX02-79)	S	Predicted membrane-bound metal-dependent hydrolase (DUF457)
1578.88.peg.761	hypothetical protein	S	hypothetical protein
1578.88.peg.845	hypothetical protein	S	hypothetical protein
1578.88.peg.873	hypothetical protein	S	acyl-CoA thioesterase
1578.88.peg.880	hypothetical protein	S	hypothetical protein
1578.88.peg.902	D-alanyl-D-alanine carboxypeptidase (EC 3.4.16.4)	M	carboxypeptidase
1578.88.peg.916	hypothetical protein	S	hypothetical protein
1578.88.peg.921	hypothetical protein	S	hypothetical protein
1578.88.peg.922	NADH:flavin oxidoreductase	C	flavin oxidoreductase
1578.88.peg.923	hypothetical protein	S	hypothetical protein
1578.88.peg.924	hypothetical protein	S	hypothetical protein
1578.88.peg.925	ThiJ/PfpI family protein	S	intracellular protease Pfpi family
1578.88.peg.954	hypothetical protein	S	hypothetical protein
1578.88.peg.96	Putative inner membrane protein	P	abc transporter permease protein
1578.88.peg.960	hypothetical protein	S	hypothetical protein
1578.88.peg.963	hypothetical protein	S	protein encoded in hypervariable junctions of pilus gene clusters
1578.88.peg.993	hypothetical protein	S	hypothetical protein
1578.88.peg.750	hypothetical protein	S	hypothetical protein
1578.88.peg.9	hypothetical protein	V	restriction endonuclease
1578.88.peg.869	transcriptional regulator, TetR family	S	hypothetical protein
1578.88.peg.1124	hypothetical protein	S	hypothetical protein
148814.10.peg.1257	Oligopeptide ABC transporter, periplasmic oligopeptide-binding protein OppA (TC 3.A.1.5.1)	E	ABC, transporter
1578.88.peg.716	Transcriptional regulator, Cro/CI family	K	Transcriptional regulator
1578.88.peg.983	S-layer protein precursor (Surface layer protein)	S	hypothetical protein
1578.88.peg.952	FIG00748694: hypothetical protein	S	NA
1578.88.peg.29	hypothetical protein	S	hypothetical protein
1578.88.peg.951	hypothetical protein	S	hypothetical protein
1578.86.peg.938	putative kinase	S	NA
387344.15.peg.1074	Phage portal protein	S	Phage Portal Protein
1578.83.peg.1529	hypothetical protein	S	NA
148814.20.peg.1266	hypothetical protein	S	hypothetical protein
1578.88.peg.36	Transcriptional regulator, XRE family	K	DNA-binding helix-turn-helix protein
1578.88.peg.26	hypothetical protein	S	Mazg nucleotide pyrophosphohydrolase
1578.90.peg.304	hypothetical protein	S	hypothetical protein
Loss:
387344.15.peg.1442	Mobile element protein	L	Transposase
1578.83.peg.993	hypothetical protein	P	asch domain protein
1578.122.peg.1060	short-chain dehydrogenase/oxidoreductase	S	Short-chain dehydrogenase reductase sdr
1071400.3.peg.72	NADH:flavin oxidoreductase, Old Yellow Enzyme family	C	Catalyzes the reduction of the double bond of an array of alpha,beta-unsaturated aldehydes and ketones. It also reduces the nitro group of nitroester and nitroaromatic compounds. It could have a role in detoxification processes (By similarity)
1578.162.peg.1349	transcription regulator (putative)	S	hypothetical protein
644042.3.peg.2527	hypothetical protein	M	surface protein
1578.88.peg.724	hypothetical protein	S	Flavodoxin-like fold
1423781.4.peg.761	hypothetical protein	K	Transcriptional regulator, TetR family
1578.88.peg.768	Shikimate/quinate 5-dehydrogenase I beta (EC 1.1.1.282)	E	shikimate dehydrogenase
148814.13.peg.117	hypothetical protein	G, M	Nad-dependent epimerase dehydratase
1578.88.peg.769	3-dehydroquinate dehydratase I (EC 4.2.1.10)	E	Type I DHQase
387344.15.peg.1985	hypothetical protein formerly called flagellar hook-length control protein FliK	S	hypothetical protein
644042.3.peg.1895	Ribokinase (EC 2.7.1.15)	G	ribokinase
714313.3.peg.908	hypothetical protein	K	transcriptional regulator
1578.88.peg.705	Cytidine/deoxycytidylate deaminase family protein	F	cytidine deoxycytidylate deaminase
714313.3.peg.1231	hypothetical protein	S	NA
714313.3.peg.1027	Dipeptidase	E	Dipeptidase
714313.3.peg.1311	Dehydrosqualene desaturase (EC 1.3.8.2)	Q	phytoene
1423745.3.peg.1120	Family 13 glycosyl hydrolase, row 724	G	Oligo-1,6-glucosidase
714313.3.peg.351	Non-specific ribonucleoside hydrolase RihC	F	nucleoside hydrolase
714313.3.peg.503	RNase adapter protein RapZ	S	Displays ATPase and GTPase activities (By similarity)
714313.3.peg.815	Low temperature requirement C protein	I	phosphatidylglycerophosphatase a
714313.3.peg.983	hypothetical protein	S	YGGT family
1071400.3.peg.514	hypothetical protein	S	hypothetical protein
714313.3.peg.1266	Glycerate kinase (EC 2.7.1.31)	G	Glycerate kinase
714313.3.peg.1310	hypothetical protein	I	phytoene synthase
1423745.3.peg.1272	hypothetical protein	S	NA
714313.3.peg.1360	hypothetical protein	L	Transposase
1071400.3.peg.309	Quaternary ammonium compound-resistance protein SugE	P	Small multidrug resistance protein
387344.15.peg.252	Glycine betaine/L-proline transport ATP-binding protein ProV (TC 3.A.1.12.1)	E	ABC transporter
387344.15.peg.253	L-proline glycine betaine binding ABC transporter protein proX (TC 3.A.1.12.1) / Osmotic adaptation	E	glycine betaine transport system
387344.15.peg.846	Bifunctional protein: zinc-containing alcohol dehydrogenase; quinone oxidoreductase ( NADPH:quinone reductase) (EC 1.1.1.-); Similar to arginate lyase	C	oxidoreductase
1071400.3.peg.1128	hypothetical protein	S	LysM domain protein
714313.3.peg.1364	hypothetical protein	S	hypothetical protein
1423745.3.peg.1942	hypothetical protein	S	hypothetical protein
1423781.4.peg.1388	hypothetical protein	S	NA
1423781.4.peg.328	NhaP-type Na+/H+ and K+/H+ antiporter	P	Na H antiporter
1423781.4.peg.450	Heat shock protein HtpX	O	Protease HtpX homolog
1423781.4.peg.622	ATP-dependent protease subunit HslV (EC 3.4.25.2)	O	Protease subunit of a proteasome-like degradation complex believed to be a general protein degrading machinery (By similarity)
1423781.4.peg.623	ATP-dependent hsl protease ATP-binding subunit HslU	O	this subunit has chaperone activity. The binding of ATP and its subsequent hydrolysis by HslU are essential for unfolding of protein substrates subsequently hydrolyzed by HslV. HslU recognizes the N-terminal part of its protein substrates and unfolds these before they are guided to HslV for hydrolysis (By similarity)
1423781.4.peg.885	hypothetical protein	S	hypothetical protein
1423781.4.peg.889	hypothetical protein	S	hypothetical protein
1071400.3.peg.972	hypothetical protein	S	Transporter Permease Protein
1423781.4.peg.108	hypothetical protein	M	Glycosyl hydrolases family 25
1423781.4.peg.1288	hypothetical protein	G	Polysaccharide deacetylase
1423781.4.peg.433	hypothetical protein	M	n-acetylmuramoyl-l-alanine amidase
1423781.4.peg.434	Branched-chain amino acid aminotransferase (EC 2.6.1.42)	E	brancheD-chain amino acid aminotransferase
1423781.4.peg.831	hypothetical protein	K	acetyltransferase
1423745.3.peg.1431	hypothetical protein	M	peptidoglycan binding protein
Common ancestor of L. micheneri clade
Gained:
1578.88.peg.24	hypothetical protein	S	NA
1578.88.peg.40	Glycerophosphoryl diester phosphodiesterase (EC 3.1.4.46)	C	glycerophosphoryl diester phosphodiesterase
1578.88.peg.1028	PlcB, ORFX, ORFP, ORFB, ORFA, ldh gene	S	UPF0145 protein
1578.88.peg.1433	Phosphoenolpyruvate-protein phosphotransferase of PTS system (EC 2.7.3.9)	G	General (non sugar-specific) component of the phosphoenolpyruvate-dependent sugar phosphotransferase system (sugar PTS). This major carbohydrate active-transport system catalyzes the phosphorylation of incoming sugar substrates concomitantly with their translocation across the cell membrane. Enzyme I transfers the phosphoryl group from phosphoenolpyruvate (PEP) to the phosphoryl carrier protein (…
1578.88.peg.18	hypothetical protein	S	hypothetical protein
1578.88.peg.39	ThiJ/PfpI family protein	F	thiJ pfpI
1578.88.peg.723	hypothetical protein	S	hypothetical protein
1578.88.peg.803	biphenyl-2,3-diol 1,2-dioxygenase III-related protein	E	Glyoxalase Bleomycin resistance protein (Dioxygenase
1578.88.peg.875	Exopolyphosphatase (EC 3.6.1.11)	F, P	K01524 exopolyphosphatase guanosine-5'-triphosphate,3'-diphosphate pyrophosphatase EC 3.6.1.11 3.6.1.40
1578.88.peg.1265	hypothetical protein	S	hypothetical protein
1578.88.peg.145	glucose uptake protein	G	Glucose uptake protein
1578.88.peg.269	hypothetical protein	S	hypothetical protein
1578.88.peg.391	Oligopeptide ABC transporter, periplasmic oligopeptide-binding protein OppA (TC 3.A.1.5.1)	E	ABC, transporter
1578.88.peg.735	Acetyltransferase (EC 2.3.1.-)	J	hypothetical protein
1578.88.peg.817	membrane protein, putative	S	Sulfite exporter TauE/SafE
1578.88.peg.1250	Cobalt-zinc-cadmium resistance protein	P	Cation efflux protein
1578.88.peg.1279	Maltose O-acetyltransferase (EC 2.3.1.79)	E	O-Acetyltransferase
1578.88.peg.1283	hypothetical protein	S	Protein of unknown function (DUF3278)
1578.88.peg.1297	Transcriptional regulator, MerR family	K	Transcriptional regulator
1578.88.peg.736	hypothetical protein	K	Transcriptional regulator
1578.88.peg.871	Phage lysin, glycosyl hydrolase, family 25	M	Glycosyl hydrolase, family 25
1578.88.peg.92	hypothetical protein	S	hypothetical protein
1578.88.peg.1022	hypothetical protein	S	hypothetical protein
1578.88.peg.1067	hypothetical protein	S	hypothetical protein
1578.88.peg.1262	hypothetical protein	S	hypothetical protein
1578.88.peg.1267	hypothetical protein	S	hypothetical protein
1578.88.peg.1268	hypothetical protein	S	hypothetical protein
1578.88.peg.1270	hypothetical protein	S	hypothetical protein
1578.88.peg.1300	hypothetical protein	S	hypothetical protein
1578.88.peg.139	Pectate lyase precursor (EC 4.2.2.2)	G	pectate lyase
1578.88.peg.140	hypothetical protein	S	hypothetical protein
1578.88.peg.19	hypothetical protein	S	hypothetical protein
1578.88.peg.191	hypothetical protein	S	hypothetical protein
1578.88.peg.192	ABC transporter, permease protein	C, P	ABC transporter, permease
1578.88.peg.193	ABC transporter, ATP-binding protein	S	(ABC) transporter
1578.88.peg.34	hypothetical protein	S	hypothetical protein
1578.88.peg.382	hypothetical protein	S	hypothetical protein
1578.88.peg.504	LysM domain	S	LysM domain protein
1578.88.peg.545	hypothetical protein	S	hypothetical protein
1578.88.peg.558	Beta-hexosaminidase (EC 3.2.1.52)	G	ec 3.2.1.52
1578.88.peg.683	hypothetical protein	S	hypothetical protein
1578.88.peg.698	hypothetical protein	S	hypothetical protein
1578.88.peg.700	hypothetical protein	S	hypothetical protein
1578.88.peg.702	hypothetical protein	S	hypothetical protein
1578.88.peg.720	hypothetical protein	S	hypothetical protein
1578.88.peg.737	hypothetical protein	S	hypothetical protein
1578.88.peg.758	hypothetical protein	S	hypothetical protein
1578.88.peg.773	hypothetical protein	S	hypothetical protein
1578.88.peg.78	Aggregation promoting factor	S	Lysm domain protein
1578.88.peg.793	hypothetical protein	S	hypothetical protein
1578.88.peg.802	hypothetical protein	S	hypothetical protein
1578.88.peg.824	hypothetical protein	S	hypothetical protein
1578.88.peg.830	hypothetical protein	S	hypothetical protein
1578.88.peg.855	hypothetical protein	S	hypothetical protein
1578.88.peg.856	membrane protein	J	Membrane
1578.88.peg.857	hypothetical protein	S	hypothetical protein
1578.88.peg.897	hypothetical protein	S	hypothetical protein
1578.88.peg.898	hypothetical protein	S	hypothetical protein
1578.88.peg.904	hypothetical protein	S	hypothetical protein
1578.88.peg.914	hypothetical protein	S	hypothetical protein
1578.88.peg.917	hypothetical protein	S	hypothetical protein
1578.88.peg.947	hypothetical protein	S	hypothetical protein
1578.88.peg.982	Predicted cell-wall-anchored protein SasA (LPXTG motif)	S	hypothetical protein
1578.88.peg.1122	hypothetical protein	S	hypothetical protein
1578.88.peg.843	hypothetical protein	S	hypothetical protein
644042.3.peg.2749	hypothetical protein	S	hypothetical protein
1578.88.peg.1278	hypothetical protein	S	hypothetical protein
1578.88.peg.828	hypothetical protein	S	hypothetical protein
1578.159.peg.192	unknown	S	Antibiotic biosynthesis monooxygenase
1578.88.peg.1247	hypothetical protein	S	hypothetical protein
1578.88.peg.832	hypothetical protein	S	hypothetical protein
1578.88.peg.833	hypothetical protein	S	hypothetical protein
1578.88.peg.827	hypothetical protein	S	hypothetical protein
1578.88.peg.955	hypothetical protein	S	hypothetical protein
1578.159.peg.186	cell surface protein precursor	M	Cell surface protein
1578.88.peg.1396	Phage protein	L	Virulence-associated protein e
1578.159.peg.302	degenerated pectate lyase	S	hypothetical protein
1578.159.peg.76	hypothetical protein	S	hypothetical protein
1578.83.peg.272	Putative inner membrane protein	S	hypothetical protein
1578.159.peg.874	hypothetical protein	S	Acetyltransferase (GNAT) family
1578.159.peg.205	Transcriptional regulator	K	Transcriptional regulator
1578.88.peg.1064	hypothetical protein	S	hypothetical protein
1578.83.peg.1394	hypothetical protein	S	hypothetical protein
1578.88.peg.273	hypothetical protein	S	hypothetical protein
1578.83.peg.1393	hypothetical protein	S	hypothetical protein
1578.88.peg.842	hypothetical protein	S	hypothetical protein
1578.88.peg.903	hypothetical protein	S	hypothetical protein
1578.159.peg.204	hypothetical protein	S	hypothetical protein
1578.88.peg.278	hypothetical protein	S	hypothetical protein
1578.83.peg.1009	hypothetical protein	S	Protein of unknown function (DUF3278)
1578.88.peg.729	ThiJ/PfpI family	S	ThiJ pfpI
1578.88.peg.872	hypothetical protein	S	hypothetical protein
1578.88.peg.894	hypothetical protein	S	hypothetical protein
1578.88.peg.277	hypothetical protein	S	hypothetical protein
1578.90.peg.310	hypothetical protein	S	hypothetical protein
1578.88.peg.33	hypothetical protein	S	hypothetical protein
1578.88.peg.844	hypothetical protein	S	hypothetical protein
1578.90.peg.342	hypothetical protein	K	Family Transcriptional Regulator
1578.88.peg.1391	DNA helicase, phage-associated	L	type iii restriction protein res subunit
1578.88.peg.1398	Phage protein	S	VRR-NUC domain protein
1578.88.peg.728	hypothetical protein	S	hypothetical protein
1578.88.peg.1392	FIG00742318: hypothetical protein	S	Phage NTP-binding protein
1578.88.peg.1393	Phage protein	S	Protein of unknown function (DUF669)
1578.88.peg.1395	Phage replication protein	L	Bifunctional DNA primase polymerase
1578.88.peg.896	Transcriptional regulator, TetR family	K	Transcriptional regulator
1423745.3.peg.2012	hypothetical protein	K	HTH_XRE
1578.88.peg.1389	hypothetical protein	S	hypothetical protein
1578.90.peg.301	hypothetical protein	S	hypothetical protein
1578.90.peg.302	hypothetical protein	S	hypothetical protein
1578.90.peg.303	Phage major capsid protein #Fam0021	S	capsid protein
1578.90.peg.306	hypothetical protein	S	hypothetical protein
1578.90.peg.308	Phage terminase, large subunit	S	phage protein
1578.90.peg.325	hypothetical protein	S	hypothetical protein
1578.88.peg.1402	hypothetical protein	S	hypothetical protein
1578.159.peg.50	Streptococcal hemagglutinin protein	S	hypothetical protein
Loss:
644042.3.peg.1016	Glycerol uptake facilitator protein	G	Channel that permits osmotically driven movement of water in both directions. It is involved in the osmoregulation and in the maintenance of cell turgor during volume expansion in rapidly growing cells. It mediates rapid entry or exit of water in response to abrupt changes in osmolarity (By similarity)
148814.10.peg.288	hypothetical protein	S	Membrane
1578.122.peg.26	hypothetical protein	S	Membrane
148814.10.peg.177	Transcriptional regulator, MerR family	K	Transcriptional regulator
1578.162.peg.742	Transcriptional regulator	S	Cupin 2, conserved barrel domain protein
1578.162.peg.743	4-carboxymuconolactone decarboxylase (EC 4.1.1.44)	Q	decarboxylase
148814.10.peg.938	Oligoendopeptidase F (EC 3.4.24.-)	E	Oligoendopeptidase f
644042.3.peg.2596	ABC-type amino acid transport/signal transduction system, periplasmic component/domain	E	(ABC) transporter
148814.10.peg.1080	AzlC family protein	E	amino acid
148814.10.peg.1081	hypothetical protein	S	Branched-chain amino acid transport
148814.10.peg.196	hypothetical protein	P	Cadmium resistance transporter
148814.10.peg.283	DNA-binding response regulator, OmpR family	T	response regulator
148814.10.peg.284	Two-component system sensor histidine kinase	T	Histidine kinase
148814.7.peg.817	D-lactate dehydrogenase (EC 1.1.1.28)	C	d-lactate dehydrogenase
1578.122.peg.25	hypothetical protein	S	NA
148814.10.peg.1232	hypothetical protein	K	TRANSCRIPTIONal
148814.10.peg.1340	Amino acid ABC transporter, permease protein	E	amino acid ABC transporter
148814.10.peg.928	Cell division protein MraZ	S	Cell division protein mraZ
148814.9.peg.125	Efflux pump transporter of major facilitator superfamily (MFS)	P	Major Facilitator superfamily
148814.10.peg.455	hypothetical protein	C	quinone oxidoreductase
148814.10.peg.1111	hypothetical protein	S	hypothetical protein
148814.10.peg.1235	hypothetical protein	S	hypothetical protein
148814.10.peg.1237	Putative UV-damage repair protein UvrX	L	ImpB MucB SamB family protein
148814.10.peg.450	hypothetical protein	S	Membrane
148814.10.peg.912	hypothetical protein	S	hypothetical protein
148814.16.peg.11	hypothetical protein	S	hypothetical protein
1578.87.peg.1408	Phage terminase, small subunit	L	terminase (Small subunit)
387344.15.peg.2194	DNA-entry nuclease (Competence-specific nuclease) (EC 3.1.30.-)	S	Prophage Lp1 protein 65
714313.3.peg.134	hypothetical protein	S	acetyltransferase, (GNAT) family
1071400.3.peg.2022	hypothetical protein	S	NA
148814.10.peg.1341	Cell division transporter, ATP-binding protein FtsE (TC 3.A.5.1.1)	E	ABC transporter, ATP-binding protein
148814.10.peg.454	hypothetical protein	S	tautomerase
148814.10.peg.498	hypothetical protein	S	NA
148814.16.peg.1393	hypothetical protein	L	transposase
148814.10.peg.1212	hypothetical protein	S	NA
148814.10.peg.1236	hypothetical protein	S	NA
148814.10.peg.1318	Threonine synthase (EC 4.2.3.1)	E	Threonine synthase
148814.10.peg.249	hypothetical protein	S	hypothetical protein
148814.10.peg.294	hypothetical protein	S	hypothetical protein
148814.10.peg.81	hypothetical protein	S	Lpxtg-motif cell wall anchor domain protein
148814.10.peg.1319	Homoserine kinase (EC 2.7.1.39)	E	Catalyzes the ATP-dependent phosphorylation of L- homoserine to L-homoserine phosphate (By similarity)
148814.10.peg.1402	Homoserine dehydrogenase (EC 1.1.1.3)	E	homoserine dehydrogenase
387344.15.peg.1432	Uncharacterized protein UPF0344	S	UPF0344 protein
148814.10.peg.52	hypothetical protein	K	MarR family Transcriptional regulator
1578.162.peg.838	CRISPR-associated protein Cas1	L	CRISPR (clustered regularly interspaced short palindromic repeat), is an adaptive immune system that provides protection against mobile genetic elements (viruses, transposable elements and conjugative plasmids). CRISPR clusters contain sequences complementary to antecedent mobile elements and target invading nucleic acids. CRISPR clusters are transcribed and processed into CRISPR RNA (crRNA). Act…
1578.162.peg.839	CRISPR-associated protein, Csn1 family	L	crispr-associated protein
1578.90.peg.1055	Type III restriction-modification system methylation subunit (EC 2.1.1.72)	L	adenine specific DNA methylase
1578.162.peg.836	CRISPR-associated protein, SAG0897 family	L	NA
1578.162.peg.837	CRISPR-associated protein Cas2	L	CRISPR (clustered regularly interspaced short palindromic repeat), is an adaptive immune system that provides protection against mobile genetic elements (viruses, transposable elements and conjugative plasmids). CRISPR clusters contain sequences complementary to antecedent mobile elements and target invading nucleic acids. CRISPR clusters are transcribed and processed into CRISPR RNA (crRNA). Fun…
1423745.3.peg.2012	hypothetical protein	K	HTH_XRE
Common ancestor of L. micheneri and L. timberlakei
Gained:
1578.88.peg.164	hypothetical protein	S	hypothetical protein
1578.88.peg.779	Transcriptional regulator, XRE family	K	XRE family Transcriptional regulator
1578.88.peg.966	D-alanyl-D-alanine carboxypeptidase (EC 3.4.16.4)	M	carboxypeptidase
1578.88.peg.967	Cell wall-associated hydrolases (invasion-associated proteins)	M	NlpC/P60 family
1578.83.peg.1498	hypothetical protein	S	hypothetical protein
1578.88.peg.1062	hypothetical protein	S	hypothetical protein
1578.88.peg.748	Signal peptidase I (EC 3.4.21.89)	U	Signal peptidase i
1578.88.peg.85	hypothetical protein	S	hypothetical protein
1578.88.peg.958	hypothetical protein	S	hypothetical protein
1578.83.peg.1497	RLX protein	U	relaxase mobilization nuclease domain protein
1578.88.peg.17	hypothetical protein	S	hypothetical protein
1578.88.peg.717	hypothetical protein	S	hypothetical protein
1578.88.peg.783	hypothetical protein	S	hypothetical protein
1578.88.peg.990	Programmed cell death toxin MazF	T	transcriptional modulator of maze toxin, mazf
1578.159.peg.434	hypothetical protein	S	methionine sulfoxide reductase A
1578.159.peg.1375	hypothetical protein	S	hypothetical protein
1578.88.peg.899	hypothetical protein	S	hypothetical protein
1578.88.peg.989	Phage protein	S	hypothetical protein
1578.88.peg.805	hypothetical protein	S	hypothetical protein
1578.88.peg.22	ABC transporter ATP-binding protein YvcR	V	ABC transporter
1578.88.peg.799	hypothetical protein	S	conserved protein UCP028498
1578.88.peg.23	FIG00742438: hypothetical protein	V	ABC transporter, permease
1578.83.peg.112	hypothetical protein	S	hypothetical protein
1578.88.peg.20	Two-component response regulator	T	response regulator
1578.88.peg.21	Histidine kinase	T	Histidine kinase
1578.88.peg.837	CRISPR-associated protein, Cse4 family	L	Crispr-associated protein, cse4 family
1578.88.peg.985	hypothetical protein	S	hypothetical protein
1578.162.peg.456	hypothetical protein	S	hypothetical protein
1578.88.peg.697	hypothetical protein	S	hypothetical protein
1578.88.peg.715	hypothetical protein	S	Protein of unknown function (DUF3278)
1578.88.peg.835	CRISPR-associated helicase Cas3	L	CRISPR-associated helicase, cas3
1578.88.peg.836	CRISPR-associated protein, Cse1 family	L	crispr-associated protein
1578.88.peg.838	CRISPR-associated protein, Cas5e family	L	crispr-associated protein
1578.88.peg.839	CRISPR-associated protein, Cse3 family	L	crispr-associated protein
1578.90.peg.1417	hypothetical protein	S	hypothetical protein
1578.88.peg.840	CRISPR-associated protein Cas1	L	CRISPR (clustered regularly interspaced short palindromic repeat), is an adaptive immune system that provides protection against mobile genetic elements (viruses, transposable elements and conjugative plasmids). CRISPR clusters contain sequences complementary to antecedent mobile elements and target invading nucleic acids. CRISPR clusters are transcribed and processed into CRISPR RNA (crRNA). Act…
1578.88.peg.841	CRISPR-associated protein, Cas2	L	CRISPR-associated protein cas2
Loss:
148814.10.peg.237	hypothetical protein	S	surface protein
1578.86.peg.878	Sortase A, LPXTG specific	M	(sortase) family
1578.86.peg.288	hypothetical protein	S	hypothetical protein
714313.3.peg.820	Methionine ABC transporter substrate-binding protein	P	Lipoprotein
1423745.3.peg.1574	Methionine ABC transporter ATP-binding protein	P	Part of the ABC transporter complex MetNIQ involved in methionine import. Responsible for energy coupling to the transport system (By similarity)
714313.3.peg.124	Methionine ABC transporter permease protein	P	ABC transporter, permease
714313.3.peg.1323	hypothetical protein	K	transcriptional regulator
1423745.3.peg.818	Uncharacterized amino acid permease, GabP family	E	amino acid
1578.83.peg.1529	hypothetical protein	S	hypothetical protein
1578.86.peg.1138	Hydroxyethylthiazole kinase (EC 2.7.1.50)	H	4-methyl-5-beta-hydroxyethylthiazole kinase
1578.86.peg.1139	Thiamin-phosphate pyrophosphorylase (EC 2.5.1.3)	H	Condenses 4-methyl-5-(beta-hydroxyethyl)thiazole monophosphate (THZ-P) and 2-methyl-4-amino-5-hydroxymethyl pyrimidine pyrophosphate (HMP-PP) to form thiamine monophosphate (TMP) (By similarity)
1578.162.peg.1174	Streptococcal hemagglutinin protein	S	Cell surface protein
1578.86.peg.1140	Hydroxymethylpyrimidine phosphate kinase ThiD (EC 2.7.4.7)	H	phosphomethylpyrimidine kinase
1578.86.peg.1141	Thiaminase II (EC 3.5.99.2) involved in salvage of thiamin pyrimidine moiety	K	transcriptional activator (TenA
1578.83.peg.1342	Phage terminase, large subunit	S	phage terminase large subunit
1578.86.peg.970	Substrate-specific component ThiW of predicted thiazole ECF transporter	S	thiw protein
148814.20.peg.1266	hypothetical protein	S	hypothetical protein
Common ancestor of L. timberlakei
Gained:
148814.10.peg.1366	D-serine/D-alanine/glycine transporter	E	amino acid
387344.15.peg.149	Mobile element protein	L	Inherit from COG: transposase
1578.88.peg.112	Membrane protein involved in the export of O-antigen, teichoic acid lipoteichoic acids	S	Polysaccharide Biosynthesis Protein
1578.88.peg.986	YoeB toxin protein	S	Addiction module toxin, Txe YoeB family
1578.88.peg.1032	hypothetical protein	S	hypothetical protein
1578.88.peg.888	hypothetical protein	S	hypothetical protein
1578.83.peg.100	hypothetical protein	S	hypothetical protein
1578.83.peg.1389	hypothetical protein	S	hypothetical protein
1423745.3.peg.2013	hypothetical protein	S	Domain of unknown function (DUF955)
1578.88.peg.113	hypothetical protein	S	hypothetical protein
1578.88.peg.889	hypothetical protein	S	hypothetical protein
1578.83.peg.807	hypothetical protein	S	hypothetical protein
1578.88.peg.763	Chorismate mutase I (EC 5.4.99.5) # AroHI	S
1578.88.peg.973	YefM protein (antitoxin to YoeB)	S
1578.88.peg.1307	hypothetical protein	M	outer membrane autotransporter barrel domain protein
1578.87.peg.1430	SOS-response repressor and protease LexA (EC 3.4.21.88)	K	HTH_XRE
1578.88.peg.244	hypothetical protein	S	hypothetical protein
1578.88.peg.768	Shikimate/quinate 5-dehydrogenase I beta (EC 1.1.1.282)	E	shikimate dehydrogenase
1578.88.peg.890	hypothetical protein	S	hypothetical protein
1578.88.peg.901	(R)-2-hydroxyacid dehydrogenase, similar to L-sulfolactate dehydrogenase (EC 1.1.1.272)	C	Dehydrogenase
1578.88.peg.913	hypothetical protein	S	hypothetical protein
1578.88.peg.100	hypothetical protein	S	hypothetical protein
1578.88.peg.769	3-dehydroquinate dehydratase I (EC 4.2.1.10)	E	Type I DHQase
1578.88.peg.89	hypothetical protein	S	hypothetical protein
1578.88.peg.99	hypothetical protein	S	hypothetical protein
1578.88.peg.1282	hypothetical protein	S	hypothetical protein
1578.88.peg.711	unknown	G	Bacterial protein of unknown function (DUF925)
1578.88.peg.948	hypothetical protein	S	hypothetical protein
644042.3.peg.2669	hypothetical protein	K	Transcriptional regulator
1578.89.peg.814	hypothetical protein	S	hypothetical protein
1578.88.peg.704	Possible periplasmic aspartyl protease	O	Peptidase S53 propeptide
Loss:
387344.15.peg.1662	Arginine/ornithine antiporter ArcD	E	Arginine ornithine antiporter
148814.10.peg.757	LSU ribosomal protein L33p @ LSU ribosomal protein L33p, zinc-dependent	J	50S ribosomal protein L33
1578.159.peg.233	ABC transporter permease component	V	ABC transporter, permease
1578.159.peg.305	Integral membrane protein	S	integral membrane protein
1578.159.peg.232	ABC transporter ATP-binding protein	V	Part of the ABC transporter complex LolCDE involved in the translocation of mature outer membrane-directed lipoproteins, from the inner membrane to the periplasmic chaperone, LolA. Responsible for the formation of the LolA-lipoprotein complex in an ATP-dependent manner (By similarity)
1578.159.peg.234	Transcriptional regulator, TetR family	K	Transcriptional regulator
1578.86.peg.392	Protein of unknown function DUF1447	S	UPF0356 protein
1578.159.peg.208	Transcriptional regulator, MarR family	K	Transcriptional regulator
644042.3.peg.1209	hypothetical protein	M	Cell surface protein
1578.159.peg.80	hypothetical protein	S	hypothetical protein
1578.159.peg.81	hypothetical protein	K	Tetr family transcriptional regulator
1578.159.peg.204	hypothetical protein	S	hypothetical protein
1578.86.peg.966	hypothetical protein	S	Antibiotic biosynthesis monooxygenase
1578.86.peg.1394	hypothetical protein	S	hypothetical protein
Common ancestor of L. micheneri
Gained:
1578.159.peg.319	hypothetical protein	S	hypothetical protein
1578.159.peg.193	hypothetical protein	S	hypothetical protein
1578.159.peg.190	hypothetical protein	S	hypothetical protein
1578.159.peg.313	hypothetical protein	S	hypothetical protein
1578.159.peg.188	Glycerol dehydrogenase (EC 1.1.1.6)		glycerol dehydrogenase
1578.159.peg.77	hypothetical protein	S	hypothetical protein
387344.15.peg.1442	Mobile element protein		Transposase
1578.90.peg.1051	DNA primase/helicase, phage-associated		DNA primase
1578.159.peg.119	hypothetical protein	S	hypothetical protein
1578.159.peg.185	hypothetical protein	S	hypothetical protein
1578.162.peg.1338	hypothetical protein	S	hypothetical protein
1578.159.peg.435	hypothetical protein	S	hypothetical protein
1578.159.peg.200	hypothetical protein	S	hypothetical protein
1578.159.peg.203	hypothetical protein	S	hypothetical protein
1578.159.peg.202	hypothetical protein	S	hypothetical protein
1578.90.peg.992	hypothetical protein	S	hypothetical protein
644042.3.peg.2515	hypothetical protein	M	Cell surface protein
1578.122.peg.268	hypothetical protein	S	hypothetical protein
1578.90.peg.1016	hypothetical protein	S	hypothetical protein
1578.90.peg.1019	hypothetical protein	S	hypothetical protein
Loss:
1578.83.peg.1023	Poly(glycerol-phosphate) alpha-glucosyltransferase (EC 2.4.1.52)	M	An N-acetylglucosaminyl transferase that is part of the accessory SecA2 SecY2 system specifically required to export serine-rich repeat cell wall proteins usually encoded upstream in the same operon (By similarity)
148814.10.peg.1257	Oligopeptide ABC transporter, periplasmic oligopeptide-binding protein OppA (TC 3.A.1.5.1)	E	ABC, transporter
1578.88.peg.691	Poly(glycerol-phosphate) alpha-glucosyltransferase (EC 2.4.1.52)	M	Glycosyltransferase
1578.88.peg.939	ABC transporter, ATP-binding protein	V	ABC transporter, ATP-binding protein
1578.86.peg.1440	putative MDR permease; possible transmembrane efflux protein	G	Major Facilitator Superfamily
1578.88.peg.751	Pyridoxal phosphate-dependent aminotransferase	E	4-aminobutyrate aminotransferase
1578.88.peg.941	Response regulator of the LytR/AlgR family	K	lytTr DNA-binding domain protein
1578.88.peg.104	Undecaprenyl-phosphate galactosephosphotransferase (EC 2.7.8.6)	M	exopolysaccharide biosynthesis polyprenyl glycosylphosphotransferase (EC 2.7.8.6)
1578.88.peg.101	Tyrosine-protein kinase transmembrane modulator EpsC	M	biosynthesis protein
1578.88.peg.102	Tyrosine-protein kinase EpsD (EC 2.7.10.2)	M	Capsular exopolysaccharide family
1578.88.peg.103	Manganese-dependent protein-tyrosine phosphatase (EC 3.1.3.48)	G, M	Capsular polysaccharide biosynthesis protein
1578.88.peg.940	ABC-type multidrug transport system, permease component	V	Transporter
1578.88.peg.942	hypothetical protein	S	hypothetical protein
1578.86.peg.781	2-dehydropantoate 2-reductase (EC 1.1.1.169)	H	Catalyzes the NADPH-dependent reduction of ketopantoate into pantoic acid (By similarity)
1578.86.peg.938	putative kinase	S	NA
1071400.3.peg.178	Oligopeptide ABC transporter, periplasmic oligopeptide-binding protein OppA (TC 3.A.1.5.1)	E	ABC transporter
1578.88.peg.175	Oligopeptide transport ATP-binding protein OppD (TC 3.A.1.5.1)	E, P	ABC transporter
1578.88.peg.176	Oligopeptide transport ATP-binding protein OppF (TC 3.A.1.5.1)	E	ABC superfamily ATP binding cassette transporter ABC protein
1578.88.peg.177	Oligopeptide transport system permease protein OppB (TC 3.A.1.5.1)	P	ABC transporter (Permease
1578.88.peg.178	Oligopeptide transport system permease protein OppC (TC 3.A.1.5.1)	P	ABC superfamily ATP binding cassette transporter ABC protein
1578.88.peg.771	Aminopeptidase YpdF (MP-, MA-, MS-, AP-, NP- specific)	E	peptidase M24
387344.15.peg.1911	hypothetical protein	S	hypothetical protein
1578.88.peg.694	MazG related NTP pyrophosphohydrolase	S	Nucleotide pyrophosphohydrolase
1578.88.peg.766	Prephenate dehydrogenase (EC 1.3.1.12) # TyrAp/ACT domain, NAD-specific	E	Prephenate dehydrogenase
1578.88.peg.729	ThiJ/PfpI family	S	ThiJ pfpI
1578.88.peg.894	hypothetical protein	S	hypothetical protein
1578.88.peg.27	FIG00748724: hypothetical protein	S	Uncharacterized conserved protein (DUF2075)
1578.88.peg.277	hypothetical protein	S	hypothetical protein
1578.88.peg.762	Putative transport system permease protein	G	Major Facilitator
1578.88.peg.764	Chorismate synthase (EC 4.2.3.5)	E	5-enolpyruvylshikimate-3-phosphate phospholyase
1578.88.peg.765	5-Enolpyruvylshikimate-3-phosphate synthase (EC 2.5.1.19)	E	5-enolpyruvylshikimate-3-phosphate synthase
1578.88.peg.767	Shikimate kinase I (EC 2.7.1.71)	E	Catalyzes the specific phosphorylation of the 3-hydroxyl group of shikimic acid using ATP as a cosubstrate (By similarity)
1578.88.peg.36	Transcriptional regulator, XRE family	K	DNA-binding helix-turn-helix protein
1578.88.peg.26	hypothetical protein	S	Mazg nucleotide pyrophosphohydrolase
1578.88.peg.844	hypothetical protein	S	hypothetical protein
1578.88.peg.728	hypothetical protein	S	hypothetical protein
1578.88.peg.731	transcriptional regulator, Cro/CI family	K	Transcriptional regulator
1578.88.peg.896	Transcriptional regulator, TetR family	K	Transcriptional regulator
1578.88.peg.550	hypothetical protein	S	hypothetical protein
L. quenuiae
Gained:
1578.86.peg.1021	Signal peptidase I (EC 3.4.21.89)	U	Signal peptidase i
1578.159.peg.133	hypothetical protein	S	hypothetical protein
1578.86.peg.877	Glycosyltransferase (EC 2.4.1.-)	M	Transferase
1578.159.peg.131	hypothetical protein	S	hypothetical protein
1578.86.peg.1452	hypothetical protein	S	hypothetical protein
1578.159.peg.42	hypothetical protein	S	Preprotein translocase subunit SecB
1578.159.peg.43	hypothetical protein	S	hypothetical protein
1578.159.peg.44	hypothetical protein	S	hypothetical protein
1071400.3.peg.1509	hypothetical protein	S	hypothetical protein
1578.83.peg.1139	hypothetical protein	S	hypothetical protein
1071400.3.peg.2314	lysR	K	transcriptional regulator
1423745.3.peg.227	hypothetical protein	K	Transcriptional regulator
1578.164.peg.1243	Accumulation-associated protein AAP	M	Cell surface protein
1578.88.peg.25	hypothetical protein	S	hypothetical protein
1578.86.peg.1454	hypothetical protein	S	hypothetical protein
1578.86.peg.154	Bifunctional protein: zinc-containing alcohol dehydrogenase; quinone oxidoreductase ( NADPH:quinone reductase) (EC 1.1.1.-); Similar to arginate lyase	C	alcohol dehydrogenase
1578.160.peg.1328	TrsK-like protein	U	Pfam:TraG
1578.83.peg.1391	hypothetical protein	S	hypothetical protein
1578.86.peg.1455	hypothetical protein	S	hypothetical protein
1578.88.peg.730	Probable oxidoreductase	S	Dehydrogenase
1578.83.peg.901	hypothetical protein	S	hypothetical protein
1578.83.peg.1366	hypothetical protein	S	hypothetical protein
1578.83.peg.1379	hypothetical protein	S	hypothetical protein
1578.90.peg.289	hypothetical protein	S	hypothetical protein
1578.90.peg.287	hypothetical protein	S	hypothetical protein
1578.90.peg.291	N-acetylmuramoyl-L-alanine amidase, family 4	S	LysM domain
1578.90.peg.294	hypothetical protein	S	hypothetical protein
1578.90.peg.295	hypothetical protein	S	hypothetical protein
1578.90.peg.296	Putative bacteriophage protein	S	Protein of unknown function (DUF3383)
1578.90.peg.298	hypothetical protein	S	hypothetical protein
1578.90.peg.299	hypothetical protein	S	hypothetical protein
1578.90.peg.323	hypothetical protein	S	hypothetical protein
387344.15.peg.2040	Transcriptional regulator, Xre family	K	HTH_XRE
1578.86.peg.937	Transcriptional regulator	K	Transcriptional regulator
1578.86.peg.963	NAD(P)H oxidoreductase YRKL (EC 1.6.99.-) @ Putative NADPH-quinone reductase (modulator of drug activity B) @ Flavodoxin 2	S	Glutathione-regulated potassium-efflux system ancillary protein
714313.3.peg.1378	Transposase	L	Transposase
1218495.3.peg.1305	hypothetical protein	S	hypothetical protein
1578.88.peg.854	ABC transporter ATP-binding protein	V	Part of the ABC transporter complex MacAB involved in macrolide export. Transmembrane domains (TMD) form a pore in the inner membrane and the ATP-binding domain (NBD) is responsible for energy generation (By similarity)
1578.122.peg.770	Site-specific recombinase, DNA invertase Pin related protein	L	resolvase
1578.83.peg.1374	UPF0325 protein YaeH	S	Chromosome segregation ATPase
1578.83.peg.337	hypothetical protein	S	hypothetical protein
1578.83.peg.919	hypothetical protein	S	hypothetical protein
1578.90.peg.288	hypothetical protein	S	hypothetical protein
1578.90.peg.293	hypothetical protein	S	hypothetical protein
1578.90.peg.297	hypothetical protein	S	hypothetical protein
1578.90.peg.305	hypothetical protein	S	hypothetical protein
1578.90.peg.311	hypothetical protein	S	hypothetical protein
1578.90.peg.324	hypothetical protein	S	hypothetical protein
1578.86.peg.1451	hypothetical protein	S	hypothetical protein
1578.86.peg.1456	hypothetical protein	S	hypothetical protein
1578.86.peg.356	hypothetical protein	S	hypothetical protein
644042.3.peg.1207	hypothetical protein	M	surface protein
1578.88.peg.851	Integral membrane protein	S	Membrane
1071400.3.peg.1941	hypothetical protein	K	Transcriptional regulator
1578.83.peg.1383	hypothetical protein	S	hypothetical protein
1578.86.peg.1428	Long-chain-fatty-acid--CoA ligase (EC 6.2.1.3)	I	AMP-binding enzyme
1578.86.peg.1432	CDA peptide synthetase I	Q	Involved in the biosynthesis of D-alanyl-lipoteichoic acid (LTA). Catalyzes an ATP-dependent two-step reaction where it forms a high energy D-alanyl AMP intermediate and transfers the alanyl residues from AMP to Dcp (By similarity)
1578.86.peg.821	Transcriptional regulator, PadR family	K	Transcriptional regulator
1578.86.peg.879	cell surface protein precursor	M	Cna protein B-type domain protein
1578.86.peg.967	hypothetical protein	S	hypothetical protein
387344.15.peg.315	Transcriptional regulator, AcrR family	K	Transcriptional regulator
1578.88.peg.1379	hypothetical protein	S	hypothetical protein
1578.123.peg.1353	hypothetical protein	S	hypothetical protein
1578.86.peg.1013	Lmo0471 protein	S
1578.86.peg.1265	hydrolase, alpha/beta fold family	S	hydrolase
1578.86.peg.1457	FIG00746003: hypothetical protein	S	hypothetical protein
1578.86.peg.1459	FIG00749639: hypothetical protein	S	hypothetical protein
1578.86.peg.291	Multi antimicrobial extrusion protein (Na(+)/drug antiporter), MATE family of MDR efflux pumps	V	Mate efflux family protein
1578.86.peg.1441	hypothetical protein	S	hypothetical protein
1578.86.peg.1445	hypothetical protein	S	hypothetical protein
1578.88.peg.860	hypothetical protein	K	Transcriptional regulator
1578.90.peg.281	hypothetical protein	S	hypothetical protein
1578.90.peg.332	hypothetical protein	S	hypothetical protein
1578.90.peg.789	hypothetical protein	S	hypothetical protein
1578.86.peg.1010	transport protein	G	multidrug resistance protein
1578.86.peg.1014	Transcriptional regulator, XRE family	K	helix-turn-helix domain protein
1578.86.peg.1047	hypothetical protein	S	hypothetical protein
1578.86.peg.1377	hypothetical protein	S	hypothetical protein
1578.86.peg.1436	nonspecific lipid-transfer protein (acethyl CoA synthetase)	I	thiolase
1578.86.peg.342	hypothetical protein	S	hypothetical protein
1578.86.peg.933	Protein tyrosine/serine phosphatase	T	protein tyrosine serine phosphatase
1578.86.peg.1000	Undecaprenyl-phosphate N-acetylglucosaminyl 1-phosphate transferase (EC 2.7.8.-)	M	Glycosyl transferase, family 4
1578.86.peg.1009	hypothetical protein	S	hypothetical protein
1578.86.peg.1015	hypothetical protein	S	hypothetical protein
1578.86.peg.1040	CAAX amino terminal protease family	S	caax amino terminal protease
1578.86.peg.1041	ABC transporter, ATP-binding protein	V	ABC transporter
1578.86.peg.1042	hypothetical protein	S	hypothetical protein
1578.86.peg.1045	hypothetical protein	S	hypothetical protein
1578.86.peg.1046	hypothetical protein	S	hypothetical protein
1578.86.peg.1064	oxidoreductase, aldo/keto reductase family	C	aldo keto reductase
1578.86.peg.1065	hypothetical protein	S	hypothetical protein
1578.86.peg.1066	NAD(P)H oxidoreductase YRKL (EC 1.6.99.-) @ Putative NADPH-quinone reductase (modulator of drug activity B) @ Flavodoxin 2	S	(NAD(P)H dehydrogenase) (Quinone)
1578.86.peg.1253	Serine hydroxymethyltransferase (EC 2.1.2.1)	E	Catalyzes the reversible interconversion of serine and glycine with tetrahydrofolate (THF) serving as the one-carbon carrier. This reaction serves as the major source of one-carbon groups required for the biosynthesis of purines, thymidylate, methionine, and other important biomolecules. Also exhibits THF- independent aldolase activity toward beta-hydroxyamino acids, producing glycine and aldehyd…
1578.86.peg.1254	Serine hydroxymethyltransferase (EC 2.1.2.1)	E	Catalyzes the reversible interconversion of serine and glycine with tetrahydrofolate (THF) serving as the one-carbon carrier. This reaction serves as the major source of one-carbon groups required for the biosynthesis of purines, thymidylate, methionine, and other important biomolecules. Also exhibits THF- independent aldolase activity toward beta-hydroxyamino acids, producing glycine and aldehyd…
1578.86.peg.1255	Serine hydroxymethyltransferase (EC 2.1.2.1)	E	Catalyzes the reversible interconversion of serine and glycine with tetrahydrofolate (THF) serving as the one-carbon carrier. This reaction serves as the major source of one-carbon groups required for the biosynthesis of purines, thymidylate, methionine, and other important biomolecules. Also exhibits THF- independent aldolase activity toward beta-hydroxyamino acids, producing glycine and aldehyd…
1578.86.peg.1264	hypothetical protein	S	hypothetical protein
1578.86.peg.1296	hypothetical protein	S	hypothetical protein
1578.86.peg.1399	Flagellar hook-length control protein FliK	S
1578.86.peg.1400	S-layer protein precursor (Surface layer protein)	S
1578.86.peg.1417	hypothetical protein	S	hypothetical protein
1578.86.peg.1419	cell surface protein	S
1578.86.peg.1423	hypothetical protein	S	hypothetical protein
1578.86.peg.1424	putative autotransporter protein	S
1578.86.peg.1429	hypothetical protein	S	hypothetical protein
1578.86.peg.1430	Malonyl CoA-acyl carrier protein transacylase (EC 2.3.1.39)	I	Malonyl CoA-acyl carrier protein transacylase
1578.86.peg.1431	Malonyl CoA-acyl carrier protein transacylase (EC 2.3.1.39)	Q	synthase
1578.86.peg.1433	hypothetical protein	S	hypothetical protein
1578.86.peg.1434	hypothetical protein	S	hypothetical protein
1578.86.peg.1435	conserved protein associated with acetyl-CoA C-acyltransferase	S
1578.86.peg.1437	Hydroxymethylglutaryl-CoA synthase (EC 2.3.3.10)	I	Hydroxymethylglutaryl-CoA synthase
1578.86.peg.1438	Transcriptional regulator, TetR family	K	Transcriptional regulator
1578.86.peg.1442	hypothetical protein	S	hypothetical protein
1578.86.peg.1443	hypothetical protein	S	hypothetical protein
1578.86.peg.1446	hypothetical protein	S	hypothetical protein
1578.86.peg.1450	Sll1503 protein	L	Reverse transcriptase (RNA-dependent DNA polymerase)
1578.86.peg.1458	hypothetical protein	S	hypothetical protein
1578.86.peg.1460	FIG00745127: hypothetical protein	S	hypothetical protein
1578.86.peg.1461	protein TrsB	S
1578.86.peg.1462	protein TrsC	S
1578.86.peg.1463	protein TrsD	S
1578.86.peg.1464	protein TrsE	U	traE protein
1578.86.peg.1465	protein TrsF	S
1578.86.peg.1466	FIG00749130: hypothetical protein	S	hypothetical protein
1578.86.peg.1467	FIG00748167: hypothetical protein	S	hypothetical protein
1578.86.peg.1468	hypothetical protein	S	hypothetical protein
1578.86.peg.1470	conjugation protein	U	TraG TraD family protein
1578.86.peg.1471	hypothetical protein	S	hypothetical protein
1578.86.peg.1472	conjugation protein	S
1578.86.peg.163	Oligopeptide ABC transporter, periplasmic oligopeptide-binding protein OppA (TC 3.A.1.5.1)	E	ABC, transporter
1578.86.peg.164	Oligopeptide ABC transporter, periplasmic oligopeptide-binding protein OppA (TC 3.A.1.5.1)	S
1578.86.peg.286	hypothetical protein	S	hypothetical protein
1578.86.peg.290	hypothetical protein	S	hypothetical protein
1578.86.peg.292	hypothetical protein	S	hypothetical protein
1578.86.peg.293	hypothetical protein	S	hypothetical protein
1578.86.peg.294	hypothetical protein	S	hypothetical protein
1578.86.peg.296	hypothetical protein	S	hypothetical protein
1578.86.peg.297	hypothetical protein	S	hypothetical protein
1578.86.peg.298	hypothetical protein	S	hypothetical protein
1578.86.peg.299	hypothetical protein	S	hypothetical protein
1578.86.peg.305	hypothetical protein	S	hypothetical protein
1578.86.peg.306	hypothetical protein	S	hypothetical protein
1578.86.peg.319	Phage-related protein	S	Protein of unknown function (DUF3383)
1578.86.peg.336	hypothetical protein	S	hypothetical protein
1578.86.peg.350	hypothetical protein	S	hypothetical protein
1578.86.peg.357	hypothetical protein	S	hypothetical protein
1578.86.peg.358	hypothetical protein	S	hypothetical protein
1578.86.peg.422	hypothetical protein	S	hypothetical protein
1578.86.peg.423	hypothetical protein	S	hypothetical protein
1578.86.peg.635	hypothetical protein	E	ABC transporter
1578.86.peg.790	hypothetical protein	S	hypothetical protein
1578.86.peg.801	hypothetical protein	S	hypothetical protein
1578.86.peg.813	hypothetical protein	S	hypothetical protein
1578.86.peg.882	hypothetical protein	S	hypothetical protein
1578.86.peg.884	hypothetical protein	S	hypothetical protein
1578.86.peg.889	hypothetical protein	S	hypothetical protein
1578.86.peg.930	hypothetical protein	S	hypothetical protein
1578.86.peg.934	hypothetical protein	S	hypothetical protein
1578.86.peg.964	hypothetical protein	S	YCII-related domain
1578.86.peg.965	Transcriptional regulator, TetR family	K	Transcriptional regulator, TetR family
1578.86.peg.972	FIG018171: hypothetical protein of Cupin superfamily	S	cupin superfamily protein
1578.86.peg.992	hypothetical protein	S	hypothetical protein
1578.86.peg.997	membrane spanning protein	S
1578.86.peg.998	hypothetical protein	S	Bacteriocin (Lactococcin_972)
Loss:
148814.8.peg.1205	Manganese transport protein MntH	J	50S ribosomal protein L33
1578.88.peg.1006	integral membrane protein	S	integral membrane protein
1578.88.peg.243	2-hydroxy-3-oxopropionate reductase (EC 1.1.1.60)	I	Dehydrogenase
1578.88.peg.355	unknown	I	Dehydrogenase
1578.88.peg.200	Acylamino-acid-releasing enzyme (EC 3.4.19.1)	E	Peptidase S9 prolyl oligopeptidase active site domain protein
1578.159.peg.316	hypothetical protein	J	50S ribosomal protein L33
1578.88.peg.869	transcriptional regulator, TetR family	L	Transposase
148814.10.peg.757	LSU ribosomal protein L33p @ LSU ribosomal protein L33p, zinc-dependent	J	50S ribosomal protein L33
1578.88.peg.886	Predicted dye-decolorizing peroxidase (DyP), encapsulated subgroup	L	Transposase
1578.159.peg.305	Integral membrane protein	J	50S ribosomal protein L33
1578.162.peg.1221	Mobile element protein	S	integral membrane protein
148814.20.peg.463	Type I restriction-modification system, DNA-methyltransferase subunit M (EC 2.1.1.72)	J	50S ribosomal protein L33
714313.3.peg.1395	integrase/recombinase plasmid associated, putative	L	Transposase
1578.159.peg.431	Type I restriction-modification system, specificity subunit S (EC 3.1.21.3)	V	specificity
1578.88.peg.1069	hypothetical protein	M	exopolysaccharide biosynthesis polyprenyl glycosylphosphotransferase (EC 2.7.8.6)
1578.159.peg.429	Type I restriction-modification system, restriction subunit R (EC 3.1.21.3)	V	Type I site-specific deoxyribonuclease
1578.88.peg.104	Undecaprenyl-phosphate galactosephosphotransferase (EC 2.7.8.6)	M	exopolysaccharide biosynthesis polyprenyl glycosylphosphotransferase (EC 2.7.8.6)
1578.159.peg.208	Transcriptional regulator, MarR family	J	50S ribosomal protein L33
1578.88.peg.101	Tyrosine-protein kinase transmembrane modulator EpsC	M	biosynthesis protein
1578.88.peg.102	Tyrosine-protein kinase EpsD (EC 2.7.10.2)	M	Capsular exopolysaccharide family
1578.88.peg.103	Manganese-dependent protein-tyrosine phosphatase (EC 3.1.3.48)	G, M	Capsular polysaccharide biosynthesis protein
1578.88.peg.814	transcriptional regulator, MerR family	L	Transposase
1578.167.peg.1387	Mobile element protein	S	integral membrane protein
1578.88.peg.718	hypothetical protein	L	Transposase
1578.88.peg.1029	Integral membrane protein	M	Capsular exopolysaccharide family
1578.88.peg.766	Prephenate dehydrogenase (EC 1.3.1.12) # TyrAp/ACT domain, NAD-specific	L	Transposase
1578.88.peg.696	Transcriptional regulator, XRE family	K	Transcriptional regulator
1578.88.peg.762	Putative transport system permease protein	L	Transposase
1578.88.peg.764	Chorismate synthase (EC 4.2.3.5)	L	Transposase
1578.88.peg.765	5-Enolpyruvylshikimate-3-phosphate synthase (EC 2.5.1.19)	L	Transposase
1578.88.peg.767	Shikimate kinase I (EC 2.7.1.71)	L	Transposase

## Sheet: SupplementalTable4
Supplementary Table 4: 1kbp sliding windows that have the top 95th percentile Fst between Lactobacillus micheneri and Lactobacillus timberlakei
Contig:Position Start and End	Fst	Gene Name	Gene Category
Contig_2:178001-179000	0.933057	Transporter	V
Contig_2:179001-180000	0.943618	Transporter; Transcriptional regulator, TetR family	V; K
Contig_2:180001-181000	0.992551	Transmembrane component MtsC of energizing module of methionine-regulated ECF transporter	P
Contig_2:181001-182000	0.98591	Duplicated ATPase component MtsB of energizing module of methionine-regulated ECF transporter	P
Contig_448:1-1000	0.95	region between Tyr(GTA) and Trp(CCA) tRNA
Contig_448:12001-13000	0.932225	Deoxyadenosine kinase (EC 2.7.1.76) / Deoxyguanosine kinase (EC 2.7.1.113); Large-conductance mechanosensitive channel	F; M
Contig_448:18001-19000	0.93596	Asparagine synthetase [glutamine-hydrolyzing] (EC 6.3.5.4)	E
Contig_448:47001-48000	0.949544	Formamidopyrimidine-DNA glycosylase (EC 3.2.2.23); Dephospho-CoA kinase (EC 2.7.1.24)	L; H
Contig_448:70001-71000	0.973457	Phenylalanyl-tRNA synthetase beta chain (EC 6.1.1.20)	J
Contig_448:71001-72000	0.965499	Phenylalanyl-tRNA synthetase beta chain (EC 6.1.1.20); FIG004453: protein YceG like	J; F
Contig_448:72001-73000	0.948234	FIG004453: protein YceG like	F
Contig_448:76001-77000	0.936638	transmembrane protein Tmp5; hypothetical protein; Cell division protein FtsI [Peptidoglycan synthetase] (EC 2.4.1.129)	S; U; M
Contig_448:81001-82000	0.932193	Glucokinase (EC 2.7.1.2); Rhodanese-like domain protein; unknown	G; P; S
Contig_448:87001-88000	0.96	Translation elongation factor P; intergenicspace; Alkaline shock protein	J; S
Contig_448:90001-91000	0.943272	Exodeoxyribonuclease VII large subunit (EC 3.1.11.6); Exodeoxyribonuclease VII small subunit (EC 3.1.11.6)	L; L
Contig_448:99001-100000	1	Methionyl-tRNA formyltransferase (EC 2.1.2.9)	J
Contig_448:102001-103000	0.970007	Serine/threonine protein kinase PrkC, regulator of stationary phase	T
Contig_448:105001-106000	0.934047	Ribulose-phosphate 3-epimerase (EC 5.1.3.1); Thiamin pyrophosphokinase (EC 2.7.6.2)	G; H
Contig_448:120001-121000	1	conserved hypothetical protein	S
Contig_448:130001-131000	0.954532	tRNA and rRNA cytosine-C5-methylases	J
Contig_448:198001-199000	0.954862	unknown; TPR-repeat-containing protein, putative component of Menaquinone-cytochrome C reductase	S; S
Contig_448:256001-257000	0.946268	CDP-glycerol:poly(glycerophosphate) glycerophosphotransferase (EC 2.7.8.12)	M
Contig_448:257001-258000	0.957201	Uracil permease	F
Contig_448:281001-282000	0.966426	Undecaprenyl pyrophosphate synthetase (EC 2.5.1.31); FIG00747865: hypothetical protein; Ribosome recycling factor	I; S; J
Contig_448:282001-283000	0.946063	Ribosome recycling factor; Uridylate kinase (EC 2.7.4.-); Uridylate kinase (EC 2.7.4.-)	J; F
Contig_448:315001-316000	0.963842	Cell division protein FtsW	D
Contig_448:325001-326000	0.939996	UTR; Oxidoreductase	C
Contig_448:356001-357000	0.951803	Cell division protein FtsK; tRNA (cytidine(34)-2'-O)-methyltransferase (EC 2.1.1.207) ## TrmL	D; J
Contig_448:357001-358000	0.939685	tRNA (cytidine(34)-2'-O)-methyltransferase (EC 2.1.1.207) ## TrmL; Ribosomal RNA large subunit methyltransferase A (EC 2.1.1.51)	J; Q
Contig_448:358001-359000	0.953216	Similar to ribosomal large subunit pseudouridine synthase D, Bacillus subtilis YjbO type	J
Contig_448:360001-361000	0.972688	GTP pyrophosphokinase (EC 2.7.6.5); intergenicspace; YjbH-like, GTP pyrophosphokinase domain	S; Q
Contig_448:362001-363000	0.966085	Negative regulator of genetic competence MecA; intergenicspace	O
Contig_448:363001-364000	0.941513	Negative regulator of genetic competence MecA; Metal-dependent hydrolase (EC 3.-.-.-)	O; S
Contig_452:1001-2000	1	Peptidyl-prolyl cis-trans isomerase (EC 5.2.1.8)	O
Contig_452:9001-10000	0.959857	Adenine-specific methyltransferase (EC 2.1.1.72); intergenic space	L
Contig_452:12001-13000	0.935214	Late competence protein ComGB, access of DNA to ComEA; Late competence protein ComGA, access of DNA to ComEA	U; U
Contig_452:31001-32000	1	DNA mismatch repair protein MutL	L
Contig_452:37001-38000	0.934579	FIG002344: Hydrolase (HAD superfamily); RecA protein	S; L
Contig_452:43001-44000	1	FIG001621: Zinc protease	O
Contig_452:44001-45000	0.974359	amino acid ABC transporter, ATP-binding protein	E
Contig_452:56001-57000	0.957115	tRNA S(4)U 4-thiouridine synthase (former ThiI); Cysteine desulfurase (EC 2.8.1.7)	H; E
Contig_452:76001-77000	0.942857	UTR; ATP synthase epsilon chain (EC 3.6.3.14)	C
Contig_452:78001-79000	0.952535	ATP synthase gamma chain (EC 3.6.3.14)	C
Contig_452:79001-80000	0.961656	ATP synthase alpha chain (EC 3.6.3.14)	C
Contig_452:119001-120000	0.939488	Kup system potassium uptake protein; hypothetical protein; Na(+)/H(+) antiporter	P; U; P
Contig_452:130001-131000	1	Kup system potassium uptake protein	P
Contig_452:169001-170000	0.939456	Heat shock protein 60 family chaperone GroEL	O
Contig_452:199001-200000	0.949425	Glutamyl-tRNA synthetase (EC 6.1.1.17) @ Glutamyl-tRNA(Gln) synthetase (EC 6.1.1.24)	J
Contig_452:205001-206000	0.941799	Aminopeptidase C (EC 3.4.22.40)	E
Contig_452:210001-211000	0.939106	Putative metallopeptidase (Zinc) SprT family; Transcription accessory protein (S1 RNA-binding domain)	S; K
Contig_452:211001-212000	0.934843	Transcription accessory protein (S1 RNA-binding domain); Transcription accessory protein (S1 RNA-binding domain)	K; K
Contig_452:214001-215000	0.934072	Nicotinate phosphoribosyltransferase (EC 2.4.2.11)	H
Contig_452:215001-216000	0.966049	Nicotinate phosphoribosyltransferase (EC 2.4.2.11)	H
Contig_455:6001-7000	0.939014	Phosphoenolpyruvate-protein phosphotransferase of PTS system (EC 2.7.3.9)	G
Contig_455:9001-10000	0.935673	Peptide chain release factor 3	J
Contig_455:32001-33000	0.934377	RNA methyltransferase, TrmA family	J
Contig_455:52001-53000	1	UTR; Adenylate kinase (EC 2.7.4.3)	F
Contig_455:65001-66000	0.959927	Translation elongation factor G	J
Contig_455:66001-67000	1	SSU ribosomal protein S7p (S5e)	J
Contig_455:67001-68000	0.934893	Leader peptidase (Prepilin peptidase) (EC 3.4.23.43) / N-methyltransferase (EC 2.1.1.-)	N, O, U
Contig_455:148001-149000	0.954098	Glycerol uptake facilitator protein; DegV family protein	G; S
Contig_455:197001-198000	0.952477	Transcriptional regulator, TetR family; Upstream Downstream UTR	K
Contig_455:221001-222000	0.944444	Malonyl CoA-acyl carrier protein transacylase (EC 2.3.1.39)	I
Contig_455:282001-283000	0.969594	Lipoteichoic acid synthase LtaS Type IIb	M
Contig_455:291001-292000	0.934596	2',3'-cyclic-nucleotide 2'-phosphodiesterase (EC 3.1.4.16); FIG002344: Hydrolase (HAD superfamily)	F; S
Contig_455:357001-358000	1	640331.3.rna.74
Contig_455:358001-359000	1	640331.3.rna.74
Contig_455:379001-380000	0.942498	Alanine racemase (EC 5.1.1.1); Alanine racemase (EC 5.1.1.1); Cold-shock DEAD-box protein A	M; M; L
Contig_455:382001-383000	0.956201	UDP-N-acetylmuramoylalanyl-D-glutamyl-2,6-diaminopimelate--D-alanyl-D-alanine ligase (EC 6.3.2.10); intergenicspace; hypothetical protein	M; S
Contig_455:411001-412000	1	640331.3.rna.80

## Sheet: SupplementalTable5
Supplementary Table 5: Genes with significant positive or negative Tajima's D values within L. micheneri or L. timberlakei
Genes With a Significant Negative Tajima's D
Representative Gene ID	Gene	Tajima's D
	L. micheneri
1578.88.peg.760	hypothetical protein	-2.4429	S
1578.88.peg.150	Biotin carboxyl carrier protein of acetyl-CoA carboxylase	-2.437	I
1578.88.peg.759	hypothetical protein	-2.2563	S
1578.88.peg.761	hypothetical protein	-2.1957	S
1578.88.peg.947	hypothetical protein	-2.1916	S
1578.88.peg.140	hypothetical protein	-2.1162	S
1578.88.peg.779	Transcriptional regulator, XRE family	-2.0448	K
1578.88.peg.971	hypothetical protein	-2.0047	S
1578.88.peg.780	hypothetical protein	-1.9785	S
1578.88.peg.151	3-hydroxyacyl-[acyl-carrier-protein] dehydratase, FabZ form (EC 4.2.1.59)	-1.9714	I
1578.88.peg.142	5,10-methylenetetrahydrofolate reductase (EC 1.5.1.20)	-1.9518	E
1578.88.peg.148	Malonyl CoA-acyl carrier protein transacylase (EC 2.3.1.39)	-1.9466	I
1578.88.peg.758	hypothetical protein	-1.9097	S
	L. timberlakei
1578.88.peg.773	hypothetical protein	-2.0365	S
1578.88.peg.802	hypothetical protein	-2.0243	S
1578.88.peg.44	oxidoreductase, short-chain dehydrogenase/reductase family	-2.021	S
1578.88.peg.1283	hypothetical protein	-2.0047	S
1578.88.peg.650	FIG011178: rRNA methylase	-2.0016	J
1578.88.peg.232	Transmembrane component YkoC of energizing module of thiamin-regulated ECF transporter for HydroxyMethylPyrimidine	-1.9978	P
1578.88.peg.927	hypothetical protein	-1.9911	S
1578.88.peg.164	hypothetical protein	-1.9799	S
1578.88.peg.1424	Membrane protein involved in the export of O-antigen, teichoic acid lipoteichoic acids	-1.9726	M
1578.88.peg.757	Glutamine transport ATP-binding protein GlnQ (TC 3.A.1.3.2)	-1.953	E
1578.88.peg.923	hypothetical protein	-1.9199	S
1578.88.peg.756	ABC-type amino acid transport system, permease and periplasmic component	-1.909	E
1578.88.peg.852	hypothetical protein	-1.8856	U
1578.88.peg.640	5-formyltetrahydrofolate cyclo-ligase (EC 6.3.3.2)	-1.8727	H
1578.88.peg.233	Duplicated ATPase component YkoD of energizing module of thiamin-regulated ECF transporter for HydroxyMethylPyrimidine	-1.838	P
1578.88.peg.400	GTP-binding protein TypA/BipA	-1.8227	T
1578.88.peg.649	FIG005986: HD family hydrolase	-1.8227	S
1578.88.peg.1092	Molybdopterin binding motif, CinA N-terminal domain / C-terminal domain of CinA type S	-1.8227	H
1578.88.peg.863	Potassium efflux system KefA protein / Small-conductance mechanosensitive channel	-1.802	M
1578.88.peg.907	Conserved domain protein	-1.7975	S
1578.88.peg.758	hypothetical protein	-1.7876	S
1578.88.peg.1102	DEAD-box ATP-dependent RNA helicase CshB (EC 3.6.4.13)	-1.7666	L
1578.88.peg.647	Phenylalanyl-tRNA synthetase alpha chain (EC 6.1.1.20)	-1.7666	J
1578.88.peg.496	Site-specific recombinase XerD	-1.7666	L
1578.88.peg.462	DNA-3-methyladenine glycosylase II (EC 3.2.2.21)	-1.7666	L
1578.88.peg.1085	ABC transporter membrane-spanning permease - glutamine transport	-1.7278	E
1578.88.peg.874	Possible membrane protein	-1.7278	S
1578.88.peg.698	hypothetical protein	-1.7232	S
1578.88.peg.96	Putative inner membrane protein	-1.7201	P
1578.88.peg.939	ABC transporter, ATP-binding protein	-1.7197	V
	Genes With a Significant Positive Tajima's D
	Gene	Tajima's D
	L. micheneri
1578.88.peg.1063	hypothetical protein	3.3028	S	hypothetical protein
1578.88.peg.1062	hypothetical protein	3.3013	S	hypothetical protein
1578.88.peg.1061	hypothetical protein	3.2801	V	ABC transporter
1578.88.peg.1321	PurR: transcription regulator associated with purine metabolism	3.243	K	pur operon repressor
1578.159.peg.871	Cation-transporting ATPase, E1-E2 family	3.243	P	cation-transporting atpase
1578.88.peg.1035	Lipid A export ATP-binding/permease protein MsbA	3.242	V	ABC transporter
1578.88.peg.1005	branched-chain amino acid transport protein	3.2196	E	azlc family
1578.88.peg.186	High-affinity choline uptake protein BetT	3.2101	P	Transporter
1578.88.peg.1166	L-O-lysylphosphatidylglycerol synthase (EC 2.3.2.3)	3.2093	J	Membrane
1578.88.peg.1010	Polysaccharide deacetylase	3.1963	G	polysaccharide deacetylase
1578.88.peg.192	ABC transporter, permease protein	3.1784	C, P	ABC transporter, permease
1578.88.peg.1043	Serine hydroxymethyltransferase (EC 2.1.2.1)	3.1751	E	Catalyzes the reversible interconversion of serine and glycine with tetrahydrofolate (THF) serving as the one-carbon carrier. This reaction serves as the major source of one-carbon groups required for the biosynthesis of purines, thymidylate, methionine, and other important biomolecules. Also exhibits THF- independent aldolase activity toward beta-hydroxyamino acids, producing glycine and aldehyd…
1578.88.peg.522	DNA topoisomerase I (EC 5.99.1.2)	3.1719	L	Releases the supercoiling and torsional tension of DNA, which is introduced during the DNA replication and transcription, by transiently cleaving and rejoining one strand of the DNA duplex. Introduces a single-strand break via transesterification at a target site in duplex DNA. The scissile phosphodiester is attacked by the catalytic tyrosine of the enzyme, resulting in the formation of a DNA-(5'…
1578.88.peg.47	Cation-transporting ATPase, E1-E2 family	3.1662	P	Cation-transporting atpase
1578.88.peg.1034	Lipid A export ATP-binding/permease protein MsbA	3.165	V	ABC transporter
1578.88.peg.1004	D-alanyl-D-alanine carboxypeptidase (EC 3.4.16.4)	3.1633	M	carboxypeptidase
1578.88.peg.444	DNA polymerase III alpha subunit (EC 2.7.7.7)	3.1575	L	Required for replicative DNA synthesis. This DNA polymerase also exhibits 3' to 5' exonuclease activity (By similarity)
1578.88.peg.1455	ATP-dependent RNA helicase YfmL	3.1464	L	atp-dependent rna helicase
1578.88.peg.423	Single-stranded-DNA-specific exonuclease RecJ (EC 3.1.-.-)	3.1449	L	Single-stranded-DNA-specific exonuclease (RecJ)
1578.88.peg.182	Hydroxymethylpyrimidine phosphate kinase ThiD (EC 2.7.4.7)	3.1426	H	phosphomethylpyrimidine kinase
1578.88.peg.1041	Peptide chain release factor N(5)-glutamine methyltransferase (EC 2.1.1.297)	3.1407	J	Methylates the class 1 translation termination release factors RF1 PrfA and RF2 PrfB on the glutamine residue of the universally conserved GGQ motif (By similarity)
1578.88.peg.677	DNA polymerase I (EC 2.7.7.7)	3.1402	L	dna polymerase I
1578.88.peg.1229	Flagellar protein FlgJ [peptidoglycan hydrolase] (EC 3.2.1.-)	3.1258	M	defense response to bacterium
1578.88.peg.1036	Beta-lactamase class C and other penicillin binding proteins	3.1248	V	Beta-lactamase
1578.88.peg.1432	Glycosyltransferase LafA, responsible for the formation of Glc-DAG	3.119	M	Glycosyl transferase (Group 1
1578.88.peg.1342	Transcription-repair coupling factor	3.1174	L	transcriptioN-repair coupling factor
1578.88.peg.600	Chromosome partition protein smc	3.1012	D	Required for chromosome condensation and partitioning (By similarity)
1578.88.peg.1172	DNA polymerase III subunits gamma and tau (EC 2.7.7.7)	3.1002	L	dna polymerase iii
1578.88.peg.1020	probable multidrug resistance transporter, MFS superfamily	3.1002	G	Major Facilitator
1578.88.peg.1347	tRNA(Ile)-lysidine synthetase (EC 6.3.4.19)	3.0997	D	Ligates lysine onto the cytidine present at position 34 of the AUA codon-specific tRNA(Ile) that contains the anticodon CAU, in an ATP-dependent manner. Cytidine is converted to lysidine, thus changing the amino acid specificity of the tRNA from methionine to isoleucine (By similarity)
1578.88.peg.1074	Septation ring formation regulator EzrA	3.0924	D	modulates the frequency and position of FtsZ ring formation. Inhibits FtsZ ring formation at polar sites. Interacts either with FtsZ or with one of its binding partners to promote depolymerization (By similarity)
1578.88.peg.1351	tRNA dihydrouridine synthase B (EC 1.-.-.-)	3.0924	J	Catalyzes the synthesis of dihydrouridine, a modified base found in the D-loop of most tRNAs (By similarity)
1578.88.peg.1167	Ribonucleotide reductase of class Ib (aerobic), beta subunit (EC 1.17.4.1)	3.0924	F	Provides the precursors necessary for DNA synthesis. Catalyzes the biosynthesis of deoxyribonucleotides from the corresponding ribonucleotides (By similarity)
1578.88.peg.634	tRNA dimethylallyltransferase (EC 2.5.1.75)	3.0856	J	Catalyzes the transfer of a dimethylallyl group onto the adenine at position 37 in tRNAs that read codons beginning with uridine, leading to the formation of N6-(dimethylallyl)adenosine (i(6)A) (By similarity)
1578.88.peg.1317	Ribonuclease M5 (EC 3.1.26.8)	3.0846	L	Required for correct processing of both the 5' and 3' ends of 5S rRNA precursor. Cleaves both sides of a double-stranded region yielding mature 5S rRNA in one step (By similarity)
1578.88.peg.660	FIG007079: UPF0348 protein family	3.0846	S	UPF0348 protein
1578.88.peg.391	Oligopeptide ABC transporter, periplasmic oligopeptide-binding protein OppA (TC 3.A.1.5.1)	3.0846	E	ABC, transporter
1578.88.peg.993	hypothetical protein	3.0823	S	hypothetical protein
1578.88.peg.604	ATP-dependent DNA helicase RecG (EC 3.6.1.-)	3.0763	L	ATP-dependent DNA helicase recG
1578.88.peg.671	Threonyl-tRNA synthetase (EC 6.1.1.3)	3.0763	J	threonyL-tRNA synthetase
1578.88.peg.196	Glycine betaine ABC transport system, permease protein OpuAB	3.0674	E	Glycine betaine
1578.88.peg.1040	Peptide chain release factor 1	3.0674	J	Peptide chain release factor 1 directs the termination of translation in response to the peptide chain termination codons UAG and UAA (By similarity)
1578.88.peg.1188	Heat shock protein 60 family chaperone GroEL	3.0674	O	Prevents misfolding and promotes the refolding and proper assembly of unfolded polypeptides generated under stress conditions (By similarity)
1578.88.peg.1057	Rod shape-determining protein RodA	3.0669	D	cell division protein
1578.88.peg.216	Aspartate-semialdehyde dehydrogenase (EC 1.2.1.11)	3.0658	E	Catalyzes the NADPH-dependent formation of L-aspartate- semialdehyde (L-ASA) by the reductive dephosphorylation of L- aspartyl-4-phosphate (By similarity)
1578.88.peg.203	FIG00742944: hypothetical protein	3.0585	S	integral membrane protein
1578.88.peg.1042	TsaC protein (YrdC-Sua5 domains) required for threonylcarbamoyladenosine t(6)A37 modification in tRNA	3.0579	J	Required for the formation of a threonylcarbamoyl group on adenosine at position 37 (t(6)A37) in tRNAs that read codons beginning with adenine (By similarity)
1578.88.peg.336	ATPase component of general energizing module of ECF transporters	3.0579	P	ATP-binding (A) component of a common energy-coupling factor (ECF) ABC-transporter complex. Unlike classic ABC transporters this ECF transporter provides the energy necessary to transport a number of different substrates
1578.88.peg.1151	DNA repair protein RadA	3.0579	O	May play a role in the repair of endogenous alkylation damage (By similarity)
1578.88.peg.1059	Methionine ABC transporter permease protein	3.0579	P	ABC transporter, permease
1578.88.peg.1152	Membrane-associated protein containing RNA-binding TRAM domain and ribonuclease PIN-domain, YacL B.subtilis ortholog	3.0579	S	PilT protein domain protein
1578.88.peg.254	NUDIX hydrolase	3.0579	L	Nudix family
1578.88.peg.599	Signal recognition particle receptor protein FtsY (=alpha subunit) (TC 3.A.5.1.1)	3.0507	U	Involved in targeting and insertion of nascent membrane proteins into the cytoplasmic membrane. Acts as a receptor for the complex formed by the signal recognition particle (SRP) and the ribosome-nascent chain (RNC)
1578.88.peg.700	hypothetical protein	3.0492	S	hypothetical protein
1578.88.peg.337	ATPase component of general energizing module of ECF transporters	3.0476	P	ATP-binding (A) component of a common energy-coupling factor (ECF) ABC-transporter complex. Unlike classic ABC transporters this ECF transporter provides the energy necessary to transport a number of different substrates
1578.88.peg.347	DNA ligase (EC 6.5.1.2)	3.0476	L	DNA ligase that catalyzes the formation of phosphodiester linkages between 5'-phosphoryl and 3'-hydroxyl groups in double-stranded DNA using NAD as a coenzyme and as the energy source for the reaction. It is essential for DNA replication and repair of damaged DNA (By similarity)
1578.88.peg.523	Site-specific tyrosine recombinase	3.0476	L	Site-specific tyrosine recombinase, which acts by catalyzing the cutting and rejoining of the recombining DNA molecules. The XerC-XerD complex is essential to convert dimers of the bacterial chromosome into monomers to permit their segregation at cell division. It also contributes to the segregational stability of plasmids (By similarity)
1578.88.peg.1067	hypothetical protein	3.0476	S	hypothetical protein
1578.88.peg.449	Translation initiation factor 2	3.0459	J	One of the essential components for the initiation of protein synthesis. Protects formylmethionyl-tRNA from spontaneous hydrolysis and promotes its binding to the 30S ribosomal subunits. Also involved in the hydrolysis of GTP during the formation of the 70S ribosomal complex (By similarity)
1578.88.peg.230	unknown	3.0387	S	NA
1578.88.peg.1227	Glucosamine--fructose-6-phosphate aminotransferase [isomerizing] (EC 2.6.1.16)	3.0365	M	Catalyzes the first step in hexosamine metabolism, converting fructose-6P into glucosamine-6P using glutamine as a nitrogen source (By similarity)
1578.88.peg.87	Adenylosuccinate synthetase (EC 6.3.4.4)	3.0365	F	Plays an important role in the de novo pathway of purine nucleotide biosynthesis
1578.88.peg.1170	Ribosomal RNA small subunit methyltransferase C (EC 2.1.1.52)	3.0245	J	methyltransferase
1578.88.peg.1319	Veg protein	3.0245	S	Veg protein
1578.88.peg.616	Phosphopantothenoylcysteine decarboxylase (EC 4.1.1.36) / Phosphopantothenoylcysteine synthetase (EC 6.3.2.5)	3.0238	H	Phosphopantothenoylcysteine decarboxylase
1578.88.peg.1154	Cysteinyl-tRNA synthetase (EC 6.1.1.16)	3.0115	J	cysteinyl-tRNA synthetase
1578.88.peg.595	hypothetical protein	3.0115	S	VWA-like domain (DUF2201)
1578.88.peg.1322	N-acetylglucosamine-1-phosphate uridyltransferase (EC 2.7.7.23) / Glucosamine-1-phosphate N-acetyltransferase (EC 2.3.1.157)	3.0094	M	Catalyzes the last two sequential reactions in the de novo biosynthetic pathway for UDP-N-acetylglucosamine (UDP- GlcNAc). The C-terminal domain catalyzes the transfer of acetyl group from acetyl coenzyme A to glucosamine-1-phosphate (GlcN-1-P) to produce N-acetylglucosamine-1-phosphate (GlcNAc-1-P), which is converted into UDP-GlcNAc by the transfer of uridine 5- monophosphate (from uridine 5-tr…
1578.88.peg.250	COG0488: ATPase components of ABC transporters with duplicated ATPase domains	3.0067	S	ABC transporter, ATP-binding protein
1578.88.peg.211	2,3,4,5-tetrahydropyridine-2,6-dicarboxylate N-acetyltransferase (EC 2.3.1.89)	3.0066	E	Pfam:DapD_N
1578.88.peg.546	Oligopeptide ABC transporter, periplasmic oligopeptide-binding protein OppA (TC 3.A.1.5.1)	3.002	E	Extracellular solute-binding protein, family 5
1578.88.peg.1044	Uracil phosphoribosyltransferase (EC 2.4.2.9)	2.9973	F	Catalyzes the conversion of uracil and 5-phospho-alpha- D-ribose 1-diphosphate (PRPP) to UMP and diphosphate (By similarity)
1578.88.peg.514	Dihydrofolate reductase (EC 1.5.1.3)	2.9973	H	Key enzyme in folate metabolism. Catalyzes an essential reaction for de novo glycine and purine synthesis, and for DNA precursor synthesis (By similarity)
1578.88.peg.384	Cysteine desulfurase (EC 2.8.1.7)	2.9973	E	Cysteine desulfurase
1578.88.peg.582	Phosphomevalonate kinase (EC 2.7.4.2)	2.9958	I	Phosphomevalonate kinase
1578.88.peg.512	COG0488: ATPase components of ABC transporters with duplicated ATPase domains	2.9909	S	Abc transporter
1578.88.peg.1323	Ribose-phosphate pyrophosphokinase (EC 2.7.6.1)	2.9894	F	Phosphoribosyl pyrophosphate synthase
1578.88.peg.422	Ribonuclease Z (EC 3.1.26.11)	2.9878	S	Zinc phosphodiesterase, which displays some tRNA 3'- processing endonuclease activity. Probably involved in tRNA maturation, by removing a 3'-trailer from precursor tRNA (By similarity)
1578.88.peg.1070	Uncharacterized ATPase (AAA family) associated with cysteine desulfurase	2.9817	L	recombination factor protein RarA
1578.88.peg.1137	Predicted transcriptional regulator of N-Acetylglucosamine utilization, GntR family	2.9817	K	(GntR family) (Transcriptional regulator
1578.88.peg.1190	FIG000605: protein co-occurring with transport systems (COG1739)	2.9817	S	protein family UPF0029, Impact, N-terminal protein
1578.88.peg.1205	FIG002813: LPPG:FO 2-phospho-L-lactate transferase like, CofD-like	2.9817	S	UPF0052 protein
1578.88.peg.1226	Phosphoglucosamine mutase (EC 5.4.2.10)	2.9817	G	Catalyzes the conversion of glucosamine-6-phosphate to glucosamine-1-phosphate (By similarity)
1578.88.peg.1313	NAD-dependent protein deacetylase of SIR2 family	2.9817	K	NAD-dependent protein deacetylase which modulates the activities of several enzymes which are inactive in their acetylated form. May also have NAD-dependent lysine demalonylase and desuccinylase activity (By similarity)
1578.88.peg.433	tRNA (adenine37-N(6))-methyltransferase TrmN6 (EC 2.1.1.223)	2.9817	L	Methyltransferase
1578.88.peg.652	Inner membrane protein translocase component YidC, OxaA protein	2.9817	U	Required for the insertion and or proper folding and or complex formation of integral membrane proteins into the membrane. Involved in integration of membrane proteins that insert both dependently and independently of the Sec translocase complex, as well as at least some lipoproteins (By similarity)
1578.88.peg.1189	Undecaprenyl-phosphate N-acetylglucosaminyl 1-phosphate transferase (EC 2.7.8.-)	2.9817	M	Glycosyl transferase, family 4
1578.88.peg.1433	Phosphoenolpyruvate-protein phosphotransferase of PTS system (EC 2.7.3.9)	2.9817	G	General (non sugar-specific) component of the phosphoenolpyruvate-dependent sugar phosphotransferase system (sugar PTS). This major carbohydrate active-transport system catalyzes the phosphorylation of incoming sugar substrates concomitantly with their translocation across the cell membrane. Enzyme I transfers the phosphoryl group from phosphoenolpyruvate (PEP) to the phosphoryl carrier protein (…
1578.88.peg.605	Dihydroxyacetone kinase family protein	2.9812	S	dak2 domain fusion protein ylov
1578.88.peg.234	Substrate-specific component YkoE of thiamin-regulated ECF transporter for HydroxyMethylPyrimidine	2.9769	S	ABC superfamily ATP binding cassette transporter membrane protein
1578.88.peg.52	Xylulose-5-phosphate phosphoketolase (EC 4.1.2.9) @ Fructose-6-phosphate phosphoketolase (EC 4.1.2.22)	2.9753	G	Phosphoketolase
1578.88.peg.588	Dipeptidase (EC 3.4.-.-)	2.9736	E	Dipeptidase
1578.88.peg.1209	Phosphoglycerate kinase (EC 2.7.2.3)	2.9646	G	Phosphoglycerate kinase
1578.88.peg.351	Aspartyl-tRNA(Asn) amidotransferase subunit B (EC 6.3.5.6) @ Glutamyl-tRNA(Gln) amidotransferase subunit B (EC 6.3.5.7)	2.9646	J	Allows the formation of correctly charged Asn-tRNA(Asn) or Gln-tRNA(Gln) through the transamidation of misacylated Asp- tRNA(Asn) or Glu-tRNA(Gln) in organisms which lack either or both of asparaginyl-tRNA or glutaminyl-tRNA synthetases. The reaction takes place in the presence of glutamine and ATP through an activated phospho-Asp-tRNA(Asn) or phospho-Glu-tRNA(Gln) (By similarity)
1578.88.peg.1023	glucose uptake protein	2.9646	G	Glucose uptake protein
1578.88.peg.425	Beta-hexosaminidase (EC 3.2.1.52)	2.9646	G	ec 3.2.1.52
1578.88.peg.515	Hypothetical protein DUF194, DegV family	2.9646	S	degv family
1578.88.peg.543	Phosphoribosylamine--glycine ligase (EC 6.3.4.13)	2.9635	F	Phosphoribosylglycinamide synthetase
1578.88.peg.1314	FIG003003: hypothetical protein	2.9592	S	Conserved Protein
1578.88.peg.202	Acetylornithine deacetylase (EC 3.5.1.16)	2.9538	E	Acetylornithine deacetylase
1578.88.peg.1024	Transcriptional regulator, GntR family domain / Aspartate aminotransferase (EC 2.6.1.1)	2.9473	K	Aminotransferase
1578.88.peg.1021	Magnesium and cobalt transport protein CorA	2.9457	P	transporter
1578.88.peg.338	Transmembrane component of general energizing module of ECF transporters	2.9457	P	Transmembrane (T) component of an energy-coupling factor (ECF) ABC-transporter complex. Unlike classic ABC transporters this ECF transporter provides the energy necessary to transport a number of different substrates (By similarity)
1578.88.peg.584	tRNA and rRNA cytosine-C5-methylases	2.9457	J	NOL1 NOP2 sun family protein
1578.88.peg.661	FIG145533: Methyltransferase (EC 2.1.1.-)	2.9457	Q	Methyltransferase Type
1578.88.peg.355	unknown	2.9457	S	NA
1578.88.peg.824	hypothetical protein	2.9452	S	hypothetical protein
1578.88.peg.1232	Na(+)/H(+) antiporter	2.9441	P	Sodium hydrogen exchanger
1578.88.peg.187	D-3-phosphoglycerate dehydrogenase (EC 1.1.1.95)	2.9397	E	Dehydrogenase
1578.88.peg.346	ATP-dependent DNA helicase UvrD/PcrA	2.9385	L	ATP-dependent DNA helicase pcra
1578.88.peg.487	RNA polymerase sigma factor RpoD	2.9369	K	Sigma factors are initiation factors that promote the attachment of RNA polymerase to specific initiation sites and are then released (By similarity)
1578.88.peg.1457	Gluconokinase (EC 2.7.1.12)	2.9308	G	Gluconate kinase
1578.88.peg.1017	Kup system potassium uptake protein	2.9247	P	Transport of potassium into the cell (By similarity)
1578.88.peg.583	Isopentenyl-diphosphate delta-isomerase, FMN-dependent (EC 5.3.3.2)	2.9247	C	Catalyzes the 1,3-allylic rearrangement of the homoallylic substrate isopentenyl (IPP) to its allylic isomer, dimethylallyl diphosphate (DMAPP) (By similarity)
1578.88.peg.255	Guanylate kinase (EC 2.7.4.8)	2.9247	F	Guanylate kinase
1578.88.peg.49	HD domain protein	2.9247	S	Metal Dependent Phosphohydrolase
1578.159.peg.1291	Arginine/ornithine antiporter ArcD	2.9247	E	Arginine ornithine antiporter
1578.88.peg.545	hypothetical protein	2.9247	S	hypothetical protein
1578.88.peg.427	Hydroxymethylglutaryl-CoA synthase (EC 2.3.3.10)	2.9159	I	Hydroxymethylglutaryl-CoA synthase
1578.88.peg.541	Phosphoribosylglycinamide formyltransferase (EC 2.1.2.2)	2.9159	F	phosphoribosylglycinamide formyltransferase
1578.88.peg.653	Two-component system histidine kinase	2.9133	T	Histidine kinase
1578.88.peg.1033	hypothetical protein	2.9017	S	hypothetical protein
1578.88.peg.1139	Nicotinate phosphoribosyltransferase (EC 2.4.2.11)	2.9012	H	Nicotinate phosphoribosyltransferase
1578.88.peg.352	Transcription regulator [contains diacylglycerol kinase catalytic domain]	2.9012	I	Diacylglycerol kinase
1578.88.peg.525	Acyl-phosphate:glycerol-3-phosphate O-acyltransferase PlsY	2.9012	S	Catalyzes the transfer of an acyl group from acyl- phosphate (acyl-PO(4)) to glycerol-3-phosphate (G3P) to form lysophosphatidic acid (LPA). This enzyme utilizes acyl-phosphate as fatty acyl donor, but not acyl-CoA or acyl-ACP (By similarity)
1578.88.peg.647	Phenylalanyl-tRNA synthetase alpha chain (EC 6.1.1.20)	2.9012	J	phenylalanyl-tRNA synthetase (alpha subunit)
1578.88.peg.1138	N-acetylmannosaminyltransferase (EC 2.4.1.187)	2.9012	M	Glycosyl transferase, wecb taga cpsf family
1578.88.peg.1222	Na+/H+ antiporter	2.8998	P	Na H antiporter
1578.88.peg.613	Ribosomal RNA small subunit methyltransferase B (EC 2.1.1.-)	2.894	J	ribosomal RNA small subunit methyltransferase b
1578.88.peg.516	FIG006988: Lipase/Acylhydrolase with GDSL-like motif	2.8905	E	lipolytic protein G-D-S-L family
1578.88.peg.507	GTP-binding protein EngA	2.8854	F	GTPase that plays an essential role in the late steps of ribosome biogenesis (By similarity)
1578.88.peg.214	4-hydroxy-tetrahydrodipicolinate reductase (EC 1.17.1.8)	2.8854	E	Catalyzes the conversion of 4-hydroxy- tetrahydrodipicolinate (HTPA) to tetrahydrodipicolinate (By similarity)
1578.88.peg.534	Phosphoribosylaminoimidazole carboxylase ATPase subunit (EC 4.1.1.21)	2.8779	F	phosphoribosylaminoimidazole carboxylase atpase subunit
1578.88.peg.524	LacX protein, plasmid	2.8749	G	aldose 1-epimerase
1578.88.peg.1076	tRNA S(4)U 4-thiouridine synthase (former ThiI)	2.8749	H	Catalyzes the ATP-dependent transfer of a sulfur to tRNA to produce 4-thiouridine in position 8 of tRNAs, which functions as a near-UV photosensor. Also catalyzes the transfer of sulfur to the sulfur carrier protein ThiS, forming ThiS-thiocarboxylate. This is a step in the synthesis of thiazole, in the thiamine biosynthesis pathway. The sulfur is donated as persulfide by IscS (By similarity)
1578.88.peg.1171	tRNA-specific adenosine-34 deaminase (EC 3.5.4.-)	2.8749	F, J	deaminase
1578.88.peg.1180	rRNA small subunit methyltransferase I	2.8749	G	Catalyzes the 2'-O-methylation of the ribose of cytidine 1402 (C1402) in 16S rRNA (By similarity)
1578.88.peg.1221	UDP-N-acetylenolpyruvoylglucosamine reductase (EC 1.1.1.158)	2.8749	M	Cell wall formation (By similarity)
1578.88.peg.463	Ribosomal protein L11 methyltransferase (EC 2.1.1.-)	2.8749	J	Methylates ribosomal protein L11 (By similarity)
1578.88.peg.623	Exodeoxyribonuclease VII large subunit (EC 3.1.11.6)	2.8749	L	Bidirectionally degrades single-stranded DNA into large acid-insoluble oligonucleotides, which are then degraded further into small acid-soluble oligonucleotides (By similarity)
1578.88.peg.48	FIG00742412: hypothetical protein	2.8749	S	Domain of unknown function (DUF1836)
1578.88.peg.547	D-arabino-3-hexulose 6-phosphate formaldehyde-lyase (EC 4.1.2.43)	2.8749	G	3-hexulose-6-phosphate synthase
1578.88.peg.1447	Putative ribose uptake protein RbsU, GRP transporter family (TC 2.A.7.5)	2.872	G	Ribose uptake protein RbsU
1578.88.peg.204	hypothetical protein	2.87	S	integral membrane protein
1578.88.peg.1008	hypothetical protein	2.8661	S	Membrane
1578.88.peg.1011	Biofilm PGA synthesis N-glycosyltransferase PgaC (EC 2.4.-.-)	2.8545	M	Glycosyl transferase, family 2
1578.88.peg.611	Serine/threonine protein kinase PrkC, regulator of stationary phase	2.8535	T	serine threonine protein kinase
1578.88.peg.339	tRNA pseudouridine synthase A (EC 4.2.1.70)	2.8518	J	Formation of pseudouridine at positions 38, 39 and 40 in the anticodon stem and loop of transfer RNAs (By similarity)
1578.88.peg.400	GTP-binding protein TypA/BipA	2.845	T	gtp-binding protein typa
1578.88.peg.405	Lon-like protease with PDZ domain	2.845	T	domain protein
1578.88.peg.664	Nicotinate-nucleotide adenylyltransferase (EC 2.7.7.18)	2.845	H	Catalyzes the reversible adenylation of nicotinate mononucleotide (NaMN) to nicotinic acid adenine dinucleotide (NaAD) (By similarity)
1578.88.peg.675	Dephospho-CoA kinase (EC 2.7.1.24)	2.845	H	Catalyzes the phosphorylation of the 3'-hydroxyl group of dephosphocoenzyme A to form coenzyme A (By similarity)
1578.88.peg.1220	Exonuclease	2.845	L	dna polymerase iii
1578.88.peg.1073	Free methionine-(R)-sulfoxide reductase, contains GAF domain	2.845	T	gaf domain protein
1578.88.peg.18	hypothetical protein	2.845	S	hypothetical protein
1578.88.peg.59	contains alpha/beta hydrolases domain	2.8411	S	alpha beta
1578.88.peg.57	Ammonium transporter	2.8404	P	ammonium transporter
1578.88.peg.189	Cell surface hydrolase	2.838	S	Hydrolase
1578.88.peg.615	Helicase PriA essential for oriC/DnaA-independent DNA replication	2.8379	L	Primosomal protein n'
1578.88.peg.655	Alcohol dehydrogenase (EC 1.1.1.1)	2.8349	C	alcohol dehydrogenase
1578.88.peg.1185	ABC transporter ATP-binding protein uup	2.8289	S	ABC transporter, ATP-binding protein
1578.88.peg.188	Methionine aminopeptidase (EC 3.4.11.18)	2.8251	J	Removes the N-terminal methionine from nascent proteins (By similarity)
1578.88.peg.1308	DNA helicase	2.8158	L	helicase
1578.88.peg.342	Substrate-specific component PanT of predicted pantothenate ECF transporter	2.8108	S	Membrane
1578.88.peg.1065	D-alanine--D-alanine ligase (EC 6.3.2.4)	2.8108	M	Cell wall formation (By similarity)
1578.88.peg.1054	Rod shape-determining protein MreB	2.8108	D	Rod shape-determining protein mreb
1578.88.peg.614	Methionyl-tRNA formyltransferase (EC 2.1.2.9)	2.8108	J	Modifies the free amino group of the aminoacyl moiety of methionyl-tRNA(fMet). The formyl group appears to play a dual role in the initiator identity of N-formylmethionyl-tRNA by (I) promoting its recognition by IF2 and (II) impairing its binding to EFTu-GTP (By similarity)
1578.88.peg.612	Protein serine/threonine phosphatase PrpC, regulation of stationary phase	2.8108	T	phosphatase
1578.88.peg.1339	FIG00742398: hypothetical protein	2.8108	S	Cbs domain protein
1578.88.peg.1418	hypothetical protein	2.8108	U	hypothetical protein
1578.88.peg.532	conserved hypothetical protein, (pX02-79)	2.8108	S	Predicted membrane-bound metal-dependent hydrolase (DUF457)
1578.88.peg.490	Tripeptide aminopeptidase (EC 3.4.11.4)	2.8097	E	Cleaves the N-terminal amino acid of tripeptides (By similarity)
1578.88.peg.1214	3'-to-5' exoribonuclease RNase R	2.8072	K	3'-5' exoribonuclease that releases 5'-nucleoside monophosphates and is involved in maturation of structured RNAs (By similarity)
1578.88.peg.1340	L-lactate dehydrogenase (EC 1.1.1.27)	2.8061	C	L-lactate dehydrogenase
1578.88.peg.1130	Hypothetical DUF1027 domain protein	2.79	S	transcriptional regulator
1578.88.peg.1132	COG4478, integral membrane protein	2.79	S	integral membrane protein
1578.88.peg.235	D-alanyl-D-alanine carboxypeptidase (EC 3.4.16.4)	2.7836	M	carboxypeptidase
1578.88.peg.1168	Ribonucleotide reductase of class Ib (aerobic), alpha subunit (EC 1.17.4.1)	2.7812	F	Provides the precursors necessary for DNA synthesis. Catalyzes the biosynthesis of deoxyribonucleotides from the corresponding ribonucleotides (By similarity)
1578.88.peg.180	NAD(P)H oxidoreductase YRKL (EC 1.6.99.-) @ Putative NADPH-quinone reductase (modulator of drug activity B) @ Flavodoxin 2	2.7809	S	Glutathione-regulated potassium-efflux system ancillary protein
1578.88.peg.1191	ComF operon protein A, DNA transporter ATPase	2.7807	L	Competence protein
1578.88.peg.63	HMP-PP hydrolase (pyridoxal phosphatase) Cof, detected in genetic screen for thiamin metabolic genes (PMID:15292217)	2.7743	S	hydrolase
1578.88.peg.1441	Flavodoxin	2.7715	C	Flavodoxin
1578.88.peg.1140	NAD synthetase (EC 6.3.1.5)	2.7715	H	nh(3)-dependent nad( ) synthetase
1578.88.peg.1431	Glycosyltransferase LafB, responsible for the formation of Gal-Glc-DAG	2.7715	M	Glycosyl transferase
1578.88.peg.383	5'-methylthioadenosine nucleosidase (EC 3.2.2.16) @ S-adenosylhomocysteine nucleosidase (EC 3.2.2.9)	2.7715	F	Catalyzes the irreversible cleavage of the glycosidic bond in both 5'-methylthioadenosine (MTA) and S- adenosylhomocysteine (SAH AdoHcy) to adenine and the corresponding thioribose, 5'-methylthioribose and S-ribosylhomocysteine, respectively (By similarity)
1578.88.peg.385	hypothetical protein	2.7715	S	Putative amino acid metabolism
1578.88.peg.386	tRNA-specific 2-thiouridylase MnmA	2.7715	J	Catalyzes the 2-thiolation of uridine at the wobble position (U34) of tRNA, leading to the formation of s(2)U34 (By similarity)
1578.88.peg.432	1-acyl-sn-glycerol-3-phosphate acyltransferase (EC 2.3.1.51)	2.7715	I	Acyl-transferase
1578.88.peg.601	Ribonuclease III (EC 3.1.26.3)	2.7715	K	Digests double-stranded RNA. Involved in the processing of primary rRNA transcript to yield the immediate precursors to the large and small rRNAs (23S and 16S). Also processes some mRNAs, and tRNAs when they are encoded in the rRNA operon (By similarity)
1578.88.peg.236	hypothetical protein	2.7715	S	NA
1578.88.peg.1219	Acetyltransferase (EC 2.3.1.-)	2.7715	S	Acetyltransferase (GNAT) family
1578.88.peg.1223	FIG028593: membrane protein	2.7715	S	Membrane
1578.88.peg.1230	Teichoic acid export ATP-binding protein TagH (EC 3.6.3.40)	2.7715	P	ATP-binding protein
1578.88.peg.673	Helicase loader DnaB	2.7702	L	replication initiation and membrane attachment protein
1578.88.peg.162	Transcriptional regulator, TetR family	2.7674	K	Transcriptional regulator
1578.88.peg.82	Carbamoyl-phosphate synthase small chain (EC 6.3.5.5)	2.7632	F	carbamoyl-phosphate synthetase glutamine chain
1578.88.peg.1325	Promiscuous sugar phosphatase YidA, haloacid dehalogenase-like phosphatase family	2.7567	S	hydrolase
1578.88.peg.493	DNA polymerase III alpha subunit (EC 2.7.7.7)	2.753	L	DNA polymerase III (alpha subunit)
1578.88.peg.1037	Putative amidotransferase similar to cobyric acid synthase	2.7505	S	Glutamine amidotransferase
1578.88.peg.1078	Valyl-tRNA synthetase (EC 6.1.1.9)	2.749	J	amino acids such as threonine, to avoid such errors, it has a posttransfer editing activity that hydrolyzes mischarged Thr-tRNA(Val) in a tRNA-dependent manner (By similarity)
1578.88.peg.542	IMP cyclohydrolase (EC 3.5.4.10) / Phosphoribosylaminoimidazolecarboxamide formyltransferase (EC 2.1.2.3)	2.7486	F	bifunctional purine biosynthesis protein purh
1578.88.peg.1423	NAD(P)HX dehydratase	2.7479	G	Catalyzes the dehydration of the S-form of NAD(P)HX at the expense of ADP, which is converted to AMP. Together with NAD(P)HX epimerase, which catalyzes the epimerization of the S- and R-forms, the enzyme allows the repair of both epimers of NAD(P)HX, a damaged form of NAD(P)H that is a result of enzymatic or heat-dependent hydration (By similarity)
1578.88.peg.184	Ribonuclease HI (EC 3.1.26.4)	2.7376	S	Caulimovirus viroplasmin
1578.88.peg.1422	Acetylornithine deacetylase/Succinyl-diaminopimelate desuccinylase and related deacylases	2.7334	E	Dipeptidase
1578.88.peg.572	FIG001721: Predicted N6-adenine-specific DNA methylase	2.727	L	Specifically methylates the guanine in position 2445 (m2G2445) and the guanine in position 2069 (m7G2069) of 23S rRNA (By similarity)
1578.88.peg.496	Site-specific recombinase XerD	2.727	L	Site-specific tyrosine recombinase, which acts by catalyzing the cutting and rejoining of the recombining DNA molecules. The XerC-XerD complex is essential to convert dimers of the bacterial chromosome into monomers to permit their segregation at cell division. It also contributes to the segregational stability of plasmids (By similarity)
1578.88.peg.1184	TsaD/Kae1/Qri7 protein, required for threonylcarbamoyladenosine t(6)A37 formation in tRNA	2.7255	O	Required for the formation of a threonylcarbamoyl group on adenosine at position 37 (t(6)A37) in tRNAs that read codons beginning with adenine (By similarity)
1578.88.peg.309	LSU ribosomal protein L4p (L1e)	2.7255	J	One of the primary rRNA binding proteins, this protein initially binds near the 5'-end of the 23S rRNA. It is important during the early stages of 50S assembly. It makes multiple contacts with different domains of the 23S rRNA in the assembled 50S subunit and ribosome (By similarity)
1578.88.peg.361	NAD kinase (EC 2.7.1.23)	2.7255	G	Catalyzes the phosphorylation of NAD to NADP. Utilizes ATP and other nucleoside triphosphates as well as inorganic polyphosphate as a source of phosphorus (By similarity)
1578.88.peg.370	Phospho-N-acetylmuramoyl-pentapeptide-transferase (EC 2.7.8.13)	2.7255	M	First step of the lipid cycle reactions in the biosynthesis of the cell wall peptidoglycan (By similarity)
1578.88.peg.509	TPR-repeat-containing protein, putative component of Menaquinone-cytochrome C reductase	2.7255	S	TPR repeat-containing protein
1578.88.peg.650	FIG011178: rRNA methylase	2.7255	J	rrna methyltransferase
1578.88.peg.1430	Integral membrane protein LafC, accessory function in glycolipid and LTA synthesis	2.7255	S	integral membrane protein
1578.88.peg.362	Similar to ribosomal large subunit pseudouridine synthase D, Bacillus subtilis YjbO type	2.7255	J	pseudouridine synthase
1578.88.peg.513	Thymidylate synthase (EC 2.1.1.45)	2.7255	F	Provides the sole de novo source of dTMP for DNA biosynthesis (By similarity)
1578.88.peg.1084	Septum site-determining protein MinD	2.7255	D	site-determining protein
1578.88.peg.1144	Homoserine kinase (EC 2.7.1.39)	2.7255	E	Catalyzes the ATP-dependent phosphorylation of L- homoserine to L-homoserine phosphate (By similarity)
1578.88.peg.191	hypothetical protein	2.7187	S	hypothetical protein
1578.88.peg.597	Signal recognition particle, subunit Ffh SRP54 (TC 3.A.5.1.1)	2.7181	U	Involved in targeting and insertion of nascent membrane proteins into the cytoplasmic membrane. Binds to the hydrophobic signal sequence of the ribosome-nascent chain (RNC) as it emerges from the ribosomes. The SRP-RNC complex is then targeted to the cytoplasmic membrane where it interacts with the SRP receptor FtsY
1578.88.peg.1053	UDP-N-acetylglucosamine 1-carboxyvinyltransferase (EC 2.5.1.7)	2.7181	M	Cell wall formation. Adds enolpyruvyl to UDP-N- acetylglucosamine (By similarity)
1578.88.peg.66	Thioredoxin reductase (EC 1.8.1.9)	2.7145	C	ferredoxin--nadp reductase
1578.88.peg.932	Heptaprenyl diphosphate synthase component II (EC 2.5.1.30)	2.7137	H	synthase
1578.88.peg.76	Predicted tyrosine transporter, NhaC family	2.7124	C	Na H antiporter
1578.88.peg.540	Phosphoribosylformylglycinamidine cyclo-ligase (EC 6.3.3.1)	2.7111	F	phosphoribosylaminoimidazole synthetase
1578.88.peg.1316	Putative deoxyribonuclease YcfH	2.6925	L	Hydrolase, tatD family
1578.88.peg.586	Glycerol kinase (EC 2.7.1.30)	2.692	C	Key enzyme in the regulation of glycerol uptake and metabolism (By similarity)
1578.88.peg.238	hypothetical protein	2.6904	S	NA
1578.88.peg.568	Formate--tetrahydrofolate ligase (EC 6.3.4.3)	2.6862	F	formyltetrahydrofolate synthetase
1578.88.peg.1147	Phosphoglycerate mutase (EC 5.4.2.1)	2.6815	G	Catalyzes the interconversion of 2-phosphoglycerate and 3-phosphoglycerate (By similarity)
1578.88.peg.1178	DNA polymerase III delta prime subunit (EC 2.7.7.7)	2.6812	L	dna polymerase iii
1578.88.peg.46	oxidoreductase of aldo/keto reductase family, subgroup 1	2.6812	C	reductase
1578.88.peg.1210	Triosephosphate isomerase (EC 5.3.1.1)	2.6711	G	Triose-phosphate isomerase
1578.88.peg.1440	Regulatory protein recX	2.6711	S	Modulates RecA activity (By similarity)
1578.88.peg.387	Phosphoglycerate mutase family 5	2.6711	G	phosphoglycerate mutase
1578.88.peg.649	FIG005986: HD family hydrolase	2.6711	S	HD domain protein
1578.88.peg.502	hypothetical protein	2.6711	S	NA
1578.88.peg.504	LysM domain	2.6711	S	LysM domain protein
1578.88.peg.81	Dihydroorotase (EC 3.5.2.3)	2.6701	F	dihydroorotase
1578.88.peg.740	DNA polymerase III beta subunit (EC 2.7.7.7)	2.6622	L	DNA polymerase III is a complex, multichain enzyme responsible for most of the replicative synthesis in bacteria. This DNA polymerase also exhibits 3' to 5' exonuclease activity. The beta chain is required for initiation of replication once it is clamped onto DNA, it slides freely (bidirectional and ATP- independent) along duplex DNA (By similarity)
1578.88.peg.80	Aspartate carbamoyltransferase (EC 2.1.3.2)	2.6606	F	aspartate transcarbamylase
1578.88.peg.414	Translation elongation factor Tu	2.6567	J	This protein promotes the GTP-dependent binding of aminoacyl-tRNA to the A-site of ribosomes during protein biosynthesis (By similarity)
1578.88.peg.1027	Asparaginyl-tRNA synthetase (EC 6.1.1.22)	2.6491	J	asparaginyl-tRNA synthetase
1578.88.peg.503	ATP-dependent DNA helicase RecQ	2.6491	L	ATP-dependent DNA helicase
1578.88.peg.1436	hypothetical protein	2.6491	S	NA
1578.88.peg.610	Ribosome small subunit-stimulated GTPase EngC	2.6404	G	May play a role in 30S ribosomal subunit biogenesis. Unusual circulary permuted GTPase that catalyzes rapid hydrolysis of GTP with a slow catalytic turnover (By similarity)
1578.88.peg.409	DNA polymerase III delta subunit (EC 2.7.7.7)	2.6321	L	DNA polymerase iii, delta' subunit
1578.88.peg.680	Cell division protein FtsK	2.63	D	cell division protein FtsK
1578.88.peg.566	Ribosomal large subunit pseudouridine synthase D (EC 4.2.1.70)	2.6299	J	Pseudouridine synthase
1578.88.peg.73	TerC-like integral membrane protein	2.6277	P	membrane protein, TerC
1578.88.peg.200	Acylamino-acid-releasing enzyme (EC 3.4.19.1)	2.6248	E	Peptidase S9 prolyl oligopeptidase active site domain protein
1578.88.peg.558	Beta-hexosaminidase (EC 3.2.1.52)	2.6197	G	ec 3.2.1.52
1578.88.peg.1318	SSU rRNA (adenine(1518)-N(6)/adenine(1519)-N(6))-dimethyltransferase (EC 2.1.1.182)	2.6062	J	Specifically dimethylates two adjacent adenosines (A1518 and A1519) in the loop of a conserved hairpin near the 3'-end of 16S rRNA in the 30S particle. May play a critical role in biogenesis of 30S subunits (By similarity)
1578.88.peg.1048	hypothetical protein	2.6058	C	F(1)F(0) ATP synthase produces ATP from ADP in the presence of a proton or sodium gradient. F-type ATPases consist of two structural domains, F(1) containing the extramembraneous catalytic core and F(0) containing the membrane proton channel, linked together by a central stalk and a peripheral stalk. During catalysis, ATP synthesis in the catalytic domain of F(1) is coupled via a rotary mechanism…
1578.88.peg.401	FtsW-like protein YlaO	2.6058	D	cell division protein
1578.88.peg.1150	Deoxyuridine 5'-triphosphate nucleotidohydrolase (EC 3.6.1.23)	2.6058	F	This enzyme is involved in nucleotide metabolism it produces dUMP, the immediate precursor of thymidine nucleotides and it decreases the intracellular concentration of dUTP so that uracil cannot be incorporated into DNA (By similarity)
1578.88.peg.1176	Thymidylate kinase (EC 2.7.4.9)	2.6058	F	Phosphorylation of dTMP to form dTDP in both de novo and salvage pathways of dTTP synthesis (By similarity)
1578.88.peg.1437	Peptide chain release factor 3	2.6058	J	Increases the formation of ribosomal termination complexes and stimulates activities of RF-1 and RF-2. It binds guanine nucleotides and has strong preference for UGA stop codons. It may interact directly with the ribosome. The stimulation of RF- 1 and RF-2 is significantly reduced by GTP and GDP, but not by GMP (By similarity)
1578.88.peg.528	Transcriptional regulators, LysR family	2.6058	K	transcriptional regulator
1578.88.peg.533	Phosphoribosylaminoimidazole carboxylase catalytic subunit (EC 4.1.1.21)	2.6058	F	Catalyzes the conversion of N5-carboxyaminoimidazole ribonucleotide (N5-CAIR) to 4-carboxy-5-aminoimidazole ribonucleotide (CAIR) (By similarity)
1578.88.peg.1412	L-lactate dehydrogenase (EC 1.1.1.27)	2.5959	C	Dehydrogenase
1578.88.peg.233	Duplicated ATPase component YkoD of energizing module of thiamin-regulated ECF transporter for HydroxyMethylPyrimidine	2.5932	P	ABC transporter, ATP-binding protein
1578.88.peg.251	hypothetical protein	2.577	S	hypothetical protein
1578.88.peg.1450	Phosphate transport ATP-binding protein PstB (TC 3.A.1.7.1)	2.573	P	Part of the ABC transporter complex PstSACB involved in phosphate import. Responsible for energy coupling to the transport system (By similarity)
1578.88.peg.935	Cytochrome d ubiquinol oxidase subunit II (EC 1.10.3.-)	2.5719	C	cytochrome d ubiquinol oxidase, subunit ii
1578.88.peg.1212	Voltage-gated chloride channel family protein	2.571	P	Chloride channel
1578.88.peg.392	Oxidoreductase	2.571	C	Aldo keto reductase
1578.88.peg.256	hypothetical protein	2.571	S	Transcriptional regulator
1578.88.peg.1099	Holliday junction DNA helicase RuvB	2.57	L	The RuvA-RuvB complex in the presence of ATP renatures cruciform structure in supercoiled DNA with palindromic sequence, indicating that it may promote strand exchange reactions in homologous recombination. RuvAB is a helicase that mediates the Holliday junction migration by localized denaturation and reannealing (By similarity)
1578.88.peg.511	tRNA nucleotidyltransferase (EC 2.7.7.21) (EC 2.7.7.25)	2.5623	J	Catalyzes the addition and repair of the essential 3'- terminal CCA sequence in tRNAs without using a nucleic acid template. Adds these three nucleotides in the order of C, C, and A to the tRNA nucleotide-73, using CTP and ATP as substrates and producing inorganic pyrophosphate
1578.88.peg.19	hypothetical protein	2.558	S	hypothetical protein
1578.88.peg.482	GTP-binding protein Era	2.5546	M	An essential GTPase that binds both GDP and GTP, with rapid nucleotide exchange. Plays a role in 16S rRNA processing and 30S ribosomal subunit biogenesis and possibly also in cell cycle regulation and energy metabolism (By similarity)
1578.88.peg.201	hypothetical protein	2.5455	S	hypothetical protein
1578.88.peg.413	hypothetical protein	2.5362	S	BS_ysoA related protein with TPR repeats
1578.88.peg.1015	Tyrosyl-tRNA synthetase (EC 6.1.1.1)	2.5301	J	Catalyzes the attachment of tyrosine to tRNA(Tyr) in a two-step reaction tyrosine is first activated by ATP to form Tyr- AMP and then transferred to the acceptor end of tRNA(Tyr) (By similarity)
1578.88.peg.539	Amidophosphoribosyltransferase (EC 2.4.2.14)	2.5294	F	glutamine phosphoribosylpyrophosphate amidotransferase
1578.88.peg.1439	UPF0118 membrane protein YrrI	2.5257	P	permease
1578.88.peg.1206	FIG001886: Cytoplasmic hypothetical protein	2.5257	K	May be required for sporulation (By similarity)
1578.88.peg.428	Purine trans deoxyribosylase (Nucleoside deoxyribosyltransferase-I) (EC 2.4.2.6)	2.5257	F	nucleoside
1578.88.peg.1158	DNA-directed RNA polymerase specialized sigma subunit, sigma24-like	2.5257	K	RNA Polymerase
1578.88.peg.1187	Heat shock protein 60 family co-chaperone GroES	2.5257	O	Binds to Cpn60 in the presence of Mg-ATP and suppresses the ATPase activity of the latter (By similarity)
1578.88.peg.306	Translation elongation factor G	2.5257	J	Catalyzes the GTP-dependent ribosomal translocation step during translation elongation. During this step, the ribosome changes from the pre-translocational (PRE) to the post- translocational (POST) state as the newly formed A-site-bound peptidyl-tRNA and P-site-bound deacylated tRNA move to the P and E sites, respectively. Catalyzes the coordinated movement of the two tRNA molecules, the mRNA and…
1578.88.peg.345	Xanthine phosphoribosyltransferase (EC 2.4.2.22)	2.5257	F	Converts the preformed base xanthine, a product of nucleic acid breakdown, to xanthosine 5'-monophosphate (XMP), so it can be reused for RNA or DNA synthesis (By similarity)
1578.88.peg.396	Peptide deformylase (EC 3.5.1.88)	2.5257	J	Removes the formyl group from the N-terminal Met of newly synthesized proteins. Requires at least a dipeptide for an efficient rate of reaction. N-terminal L-methionine is a prerequisite for activity but the enzyme has broad specificity at other positions (By similarity)
1578.88.peg.644	Uridine kinase (EC 2.7.1.48) [C1]	2.5257	F	uridine monophosphokinase
1578.88.peg.1143	Putative metallopeptidase (Zinc) SprT family	2.5257	S	SprT-like
1578.88.peg.1438	Glycerol-3-phosphate cytidylyltransferase (EC 2.7.7.39)	2.5257	I, M	Glycerol-3-phosphate cytidylyltransferase
1578.88.peg.517	YfaA	2.5257	S	Uncharacterized protein conserved in bacteria (DUF2140)
1578.88.peg.1146	Permease of the drug/metabolite transporter (DMT) superfamily	2.5257	E, G	permease
1578.88.peg.596	conserved hypothetical protein	2.5257	S	Inherit from COG: ATPase activity
1578.88.peg.74	Thioredoxin	2.5219	O	Thioredoxin
1578.88.peg.641	Cell division protein FtsI [Peptidoglycan synthetase] (EC 2.4.1.129)	2.5173	M	penicillin-binding protein
1578.88.peg.571	Glycine/D-amino acid oxidases family	2.5108	E	oxidoreductase
1578.88.peg.412	Ribonuclease J2 (endoribonuclease in RNA processing)	2.5098	O	Metallo-Beta-Lactamase
1578.88.peg.446	Transcription termination protein NusA	2.5098	K	Transcription elongation factor NusA
1578.88.peg.585	Hydrolase (HAD superfamily)	2.5098	S	hydrolase
1578.88.peg.397	L-lactate dehydrogenase (EC 1.1.1.27)	2.5098	C	Dehydrogenase
1578.88.peg.495	S1 RNA binding domain	2.5097	S	S1 RNA binding domain protein
1578.88.peg.1444	Bactoprenol glucosyl transferase (EC 2.4.1.-); Glycosyltransferase, group 2 family protein	2.5077	M	Glycosyl Transferase
1578.88.peg.460	FIG00773009: hypothetical protein	2.5056	S	Membrane
1578.88.peg.452	Riboflavin kinase (EC 2.7.1.26) / FMN adenylyltransferase (EC 2.7.7.2)	2.5049	H	riboflavin biosynthesis protein ribF
1578.88.peg.1446	Gluconate permease, Bsu4004 homolog	2.5032	E, G	Gluconate
1578.88.peg.197	Glycine betaine ABC transport system, ATP-binding protein OpuAA (EC 3.6.3.32)	2.5021	E	Glycine betaine
1578.88.peg.1030	Phosphoglycerate mutase family	2.4992	G	phosphoglycerate mutase
1578.88.peg.624	Methylenetetrahydrofolate dehydrogenase (NADP+) (EC 1.5.1.5) / Methenyltetrahydrofolate cyclohydrolase (EC 3.5.4.9)	2.4946	H	Catalyzes the oxidation of 5,10- methylenetetrahydrofolate to 5,10-methenyltetrahydrofolate and then the hydrolysis of 5,10-methenyltetrahydrofolate to 10- formyltetrahydrofolate (By similarity)
1578.88.peg.1038	proposed amino acid ligase found clustered with an amidotransferase	2.4858	M	mur ligase
1578.88.peg.436	Translation elongation factor Ts	2.4858	J	Associates with the EF-Tu.GDP complex and induces the exchange of GDP to GTP. It remains bound to the aminoacyl-tRNA.EF- Tu.GTP complex up to the GTP hydrolysis stage on the ribosome (By similarity)
1578.88.peg.937	NADH dehydrogenase (EC 1.6.99.3)	2.4827	C	NADH dehydrogenase
1578.88.peg.420	Excinuclease ABC subunit C	2.4815	L	The UvrABC repair system catalyzes the recognition and processing of DNA lesions. UvrC both incises the 5' and 3' sides of the lesion. The N-terminal half is responsible for the 3' incision and the C-terminal half is responsible for the 5' incision (By similarity)
1578.88.peg.1091	CDP-diacylglycerol--glycerol-3-phosphate 3-phosphatidyltransferase (EC 2.7.8.5)	2.4737	I	cdp-diacylglycerol-glycerol-3-phosphate 3-phosphatidyltransferase
1578.88.peg.646	Phenylalanyl-tRNA synthetase beta chain (EC 6.1.1.20)	2.4737	J	phenylalanyl-tRNA synthetase (beta subunit)
1578.88.peg.265	Phosphoglycerate mutase family	2.4713	G	phosphoglycerate mutase
1578.88.peg.1442	Ribonuclease BN (EC 3.1.-.-)	2.46	S	ribonuclease BN
1578.88.peg.50	Transcriptional regulator	2.4593	S	YbaK ebsC protein
1578.88.peg.629	FIG139598: Potential ribosomal protein	2.4565	J	(ribosomal) protein
1578.88.peg.229	L-asparaginase (EC 3.5.1.1)	2.4535	E	l-asparaginase (EC 3.5.1.1)
1578.88.peg.1075	Cysteine desulfurase (EC 2.8.1.7)	2.4496	E	Cysteine desulfurase
1578.88.peg.500	Ribosomal large subunit pseudouridine synthase B (EC 4.2.1.70)	2.4496	J	Pseudouridine synthase
1578.88.peg.651	hypothetical protein	2.4496	C	Acylphosphatase
1578.88.peg.672	Helicase loader DnaI	2.4482	L	Primosomal protein DnaI
1578.88.peg.415	Cell division trigger factor (EC 5.2.1.8)	2.445	O	Involved in protein export. Acts as a chaperone by maintaining the newly synthesized protein in an open conformation
1578.88.peg.562	Fibronectin/fibrinogen-binding protein	2.4446	K	Fibronectin-binding protein
1578.88.peg.4	Glucose-6-phosphate 1-dehydrogenase (EC 1.1.1.49)	2.4436	G	glucose-6-phosphate 1-dehydrogenase
1578.88.peg.1098	Holliday junction DNA helicase RuvA	2.4382	L	The RuvA-RuvB complex in the presence of ATP renatures cruciform structure in supercoiled DNA with palindromic sequence, indicating that it may promote strand exchange reactions in homologous recombination. RuvAB is a helicase that mediates the Holliday junction migration by localized denaturation and reannealing. RuvA stimulates, in the presence of DNA, the weak ATPase activity of RuvB (By simil…
1578.88.peg.364	tRNA (cytidine(34)-2'-O)-methyltransferase (EC 2.1.1.207)	2.4265	J	Methylates the ribose at the nucleotide 34 wobble position in the two leucyl isoacceptors tRNA(Leu)(CmAA) and tRNA(Leu)(cmnm5UmAA). Catalyzes the methyl transfer from S- adenosyl-L-methionine to the 2'-OH of the wobble nucleotide (By similarity)
1578.88.peg.1145	Cell envelope-associated transcriptional attenuator LytR-CpsA-Psr, subfamily F2	2.4252	K	TRANSCRIPTIONal
1578.88.peg.1045	ATP synthase F0 sector subunit a (EC 3.6.3.14)	2.4251	C	it plays a direct role in the translocation of protons across the membrane (By similarity)
1578.88.peg.1039	Thymidine kinase (EC 2.7.1.21)	2.4251	F	thymidine kinase
1578.88.peg.1348	Hypoxanthine-guanine phosphoribosyltransferase (EC 2.4.2.8)	2.4251	F	hypoxanthine phosphoribosyltransferase
1578.88.peg.1174	Recombination protein RecR	2.4251	L	May play a role in DNA repair. It seems to be involved in an RecBC-independent recombinational process of DNA repair. It may act with RecF and RecO (By similarity)
1578.88.peg.1216	Uracil-DNA glycosylase, family 1	2.4251	L	Excises uracil residues from the DNA which can arise as a result of misincorporation of dUMP residues by DNA polymerase or due to deamination of cytosine (By similarity)
1578.88.peg.311	LSU ribosomal protein L2p (L8e)	2.4251	J	One of the primary rRNA binding proteins. Required for association of the 30S and 50S subunits to form the 70S ribosome, for tRNA binding and peptide bond formation. It has been suggested to have peptidyltransferase activity
1578.88.peg.314	SSU ribosomal protein S3p (S3e)	2.4251	J	Binds the lower part of the 30S subunit head. Binds mRNA in the 70S ribosome, positioning it for translation (By similarity)
1578.88.peg.406	Late competence protein ComEA, DNA receptor	2.4251	L	Competence protein
1578.88.peg.440	Undecaprenyl diphosphate synthase (EC 2.5.1.31)	2.4251	I	Catalyzes the condensation of isopentenyl diphosphate (IPP) with allylic pyrophosphates generating different type of terpenoids (By similarity)
1578.88.peg.454	Heat shock protein GrpE	2.4251	O	Participates actively in the response to hyperosmotic and heat shock by preventing the aggregation of stress-denatured proteins, in association with DnaK and GrpE. It is the nucleotide exchange factor for DnaK and may function as a thermosensor. Unfolded proteins bind initially to DnaJ
1578.88.peg.466	D-tyrosyl-tRNA(Tyr) deacylase (EC 3.6.1.n1)	2.4251	J	Hydrolyzes D-tyrosyl-tRNA(Tyr) into D-tyrosine and free tRNA(Tyr). Could be a defense mechanism against a harmful effect of D-tyrosine (By similarity)
1578.88.peg.1071	DUF1694 domain-containing protein	2.4251	S	Protein of unknown function (DUF1694)
1578.88.peg.1177	protein from nitrogen regulatory protein P-II (GLNB) family, ortholog YAAQ B. subtilis	2.4251	S	protein from nitrogen regulatory protein P-II
1578.88.peg.359	YjbH-like, GTP pyrophosphokinase domain	2.4251	Q	Dithiol-disulfide isomerase
1578.88.peg.1019	Glucose 1-dehydrogenase (EC 1.1.1.47)	2.4251	G	Short-chain dehydrogenase reductase Sdr
1578.88.peg.171	hypothetical protein	2.4251	S	NA
1578.88.peg.1022	hypothetical protein	2.4251	S	hypothetical protein
1578.88.peg.1421	Deoxyadenosine kinase (EC 2.7.1.76) / Deoxyguanosine kinase (EC 2.7.1.113)	2.4189	F	deoxynucleoside kinase
1578.88.peg.237	Nitrogen regulatory protein P-II	2.4173	S	Inherit from COG: oxidoreductase
1578.88.peg.1060	Methionine ABC transporter substrate-binding protein	2.4149	P	Lipoprotein
1578.89.peg.1447	Asparagine synthetase [glutamine-hydrolyzing] (EC 6.3.5.4)	2.4112	E	asparagine synthetase
1578.88.peg.1217	Phosphate acetyltransferase (EC 2.3.1.8)	2.4017	C	phosphate acetyltransferase
1578.88.peg.1413	Aspartate racemase (EC 5.1.1.13)	2.4015	E	aspartate racemase
1578.88.peg.221	6-phosphogluconolactonase (EC 3.1.1.31)	2.3834	G	6-phosphogluconolactonase (EC 3.1.1.31)
1578.88.peg.1136	Pyrroline-5-carboxylate reductase (EC 1.5.1.2)	2.3797	E	pyrroline-5-carboxylate reductase
1578.88.peg.55	hypothetical protein	2.3544	S	NA
1578.88.peg.1006	integral membrane protein	2.3516	S	branched-chain amino acid
1578.88.peg.654	response regulator	2.3514	T	response regulator
1578.88.peg.529	Manganese-dependent inorganic pyrophosphatase (EC 3.6.1.1)	2.3473	C	Manganese-dependent inorganic pyrophosphatase
1578.88.peg.590	tRNA (Guanine37-N1) -methyltransferase (EC 2.1.1.31)	2.3473	J	Specifically methylates guanosine-37 in various tRNAs (By similarity)
1578.88.peg.603	Phosphate:acyl-ACP acyltransferase PlsX	2.3473	I	Catalyzes the reversible formation of acyl-phosphate (acyl-PO(4)) from acyl- acyl-carrier-protein (acyl-ACP). This enzyme utilizes acyl-ACP as fatty acyl donor, but not acyl-CoA (By similarity)
1578.88.peg.1350	Chaperonin (heat shock protein 33)	2.3473	O	Redox regulated molecular chaperone. Protects both thermally unfolding and oxidatively damaged proteins from irreversible aggregation. Plays an important role in the bacterial defense system toward oxidative stress (By similarity)
1578.88.peg.535	Phosphoribosylaminoimidazole-succinocarboxamide synthase (EC 6.3.2.6)	2.3473	F	SAICAR synthetase
1578.88.peg.389	RecD-like DNA helicase YrrC	2.3417	L	Helicase, RecD TraA family
1578.88.peg.795	Sorbitol dehydrogenase (EC 1.1.1.14)	2.3399	G	Dehydrogenase
1578.88.peg.486	DNA primase (EC 2.7.7.-)	2.3379	L	DNA primase is the polymerase that synthesizes small RNA primers for the Okazaki fragments on both template strands at replication forks during chromosomal DNA synthesis (By similarity)
1578.88.peg.954	hypothetical protein	2.3365	S	hypothetical protein
1578.88.peg.1080	Rod shape-determining protein MreB	2.325	D	Rod shape-determining protein mreb
1578.88.peg.1343	Low temperature requirement B protein	2.3236	M	Polysaccharide Biosynthesis Protein
1578.88.peg.213	4-hydroxy-tetrahydrodipicolinate synthase (EC 4.3.3.7)	2.3066	E	Catalyzes the condensation of (S)-aspartate-beta- semialdehyde (S)-ASA and pyruvate to 4-hydroxy- tetrahydrodipicolinate (HTPA) (By similarity)
1578.88.peg.2	Blue copper oxidase CueO precursor	2.3023	Q	Multicopper oxidase
1578.88.peg.609	Ribulose-phosphate 3-epimerase (EC 5.1.3.1)	2.2943	G	ribulose-phosphate 3-epimerase
1578.88.peg.1148	Aminopeptidase C (EC 3.4.22.40)	2.2943	E	aminopeptidase c
1578.88.peg.1153	Glutamyl-tRNA synthetase (EC 6.1.1.17) @ Glutamyl-tRNA(Gln) synthetase (EC 6.1.1.24)	2.2943	J	Catalyzes the attachment of glutamate to tRNA(Glu) in a two-step reaction glutamate is first activated by ATP to form Glu-AMP and then transferred to the acceptor end of tRNA(Glu) (By similarity)
1578.88.peg.1215	tmRNA-binding protein SmpB	2.2943	O	Binds specifically to the SsrA RNA (tmRNA) and is required for stable association of SsrA with ribosomes (By similarity)
1578.88.peg.378	Cell division initiation protein DivIVA	2.2943	D	Cell division protein DIVIVA
1578.88.peg.424	Adenine phosphoribosyltransferase (EC 2.4.2.7)	2.2943	F	Catalyzes a salvage reaction resulting in the formation of AMP, that is energically less costly than de novo synthesis (By similarity)
1578.88.peg.598	Signal recognition particle associated protein	2.2943	S	Might take part in the signal recognition particle (SRP) pathway. This is inferred from the conservation of its genetic proximity to ftsY ffh. May be a regulatory protein (By similarity)
1578.88.peg.606	FIG001802: Putative alkaline-shock protein	2.2943	S	Alkaline-shock protein
1578.88.peg.625	Transcription termination protein NusB	2.2943	K	Involved in the transcription termination process (By similarity)
1578.88.peg.676	Formamidopyrimidine-DNA glycosylase (EC 3.2.2.23)	2.2943	L	Involved in base excision repair of DNA damaged by oxidation or by mutagenic agents. Acts as DNA glycosylase that recognizes and removes damaged bases. Has a preference for oxidized purines, such as 7,8-dihydro-8-oxoguanine (8-oxoG). Has AP (apurinic apyrimidinic) lyase activity and introduces nicks in the DNA strand. Cleaves the DNA backbone by beta-delta elimination to generate a single-strand …
1578.88.peg.1231	FIG00749005: hypothetical protein	2.2943	S	NA
1578.88.peg.388	FIG00742458: hypothetical protein	2.2943	S	tpr repeat-containing protein
1578.88.peg.448	ribosomal protein L7Ae family protein	2.2943	J	ribosomal protein
1578.88.peg.648	Transcriptional regulator, HxlR family	2.2943	K	Transcriptional regulator
1578.88.peg.665	FIG004454: RNA binding protein	2.2943	J	Rna-binding protein
1578.88.peg.343	hypothetical protein	2.2943	S	NA
1578.88.peg.594	hypothetical protein	2.2943	S	hypothetical protein
1578.88.peg.548	6-phospho-3-hexuloisomerase	2.2943	G	6-phospho 3-hexuloisomerase
1578.88.peg.1435	hypothetical protein	2.2943	S	hypothetical protein
1578.88.peg.498	Segregation and condensation protein A	2.2867	S	Participates in chromosomal partition during cell division. May act via the formation of a condensin-like complex containing Smc and ScpB that pull DNA away from mid-cell into both cell halves (By similarity)
1578.88.peg.494	Pyruvate kinase (EC 2.7.1.40)	2.2774	G	Pyruvate kinase
1578.88.peg.228	Xanthine permease	2.2774	F	permease
1578.88.peg.453	Heat-inducible transcription repressor HrcA	2.2687	K	Negative regulator of class I heat shock genes (grpE- dnaK-dnaJ and groELS operons). Prevents heat-shock induction of these operons (By similarity)
1578.88.peg.484	Glycyl-tRNA synthetase alpha chain (EC 6.1.1.14)	2.2664	J	glycyl-tRNA synthetase, alpha subunit
1578.88.peg.1133	DedA protein	2.2664	S	dedA family
1578.88.peg.1315	Methionyl-tRNA synthetase (EC 6.1.1.10)	2.2602	J	Is required not only for elongation of protein synthesis but also for the initiation of all mRNA translation through initiator tRNA(fMet) aminoacylation (By similarity)
1578.88.peg.476	ATP/GTP-binding protein, SA1392 homolog	2.2586	S	Bifunctional serine threonine kinase and phosphorylase involved in the regulation of the pyruvate, phosphate dikinase (PPDK) by catalyzing its phosphorylation dephosphorylation (By similarity)
1578.88.peg.733	transport protein	2.2463	G	Major Facilitator
1578.88.peg.488	Putative tRNA-m1A22 methylase	2.243	S	SAM-dependent methyltransferase
1578.88.peg.403	Ribosomal RNA small subunit methyltransferase D (EC 2.1.1.-)	2.2268	L	methyltransferase
1578.88.peg.239	Phospholipid-binding protein	2.2261	S	phospholipid-binding protein
1578.88.peg.462	DNA-3-methyladenine glycosylase II (EC 3.2.2.21)	2.2189	L	3-methyladenine DNA glycosylase
1578.88.peg.483	DNA recombination and repair protein RecO	2.2173	L	Involved in DNA repair and RecF pathway recombination (By similarity)
1578.88.peg.252	Proline iminopeptidase (EC 3.4.11.5)	2.2158	H	Releases the N-terminal proline from various substrates (By similarity)
1578.88.peg.933	Transport ATP-binding protein CydC	2.2089	V	(ABC) transporter
1578.88.peg.58	Transcriptional regulator, xre family	2.1992	K	Transcriptional regulator
1578.88.peg.1445	Teichoic acid glycosylation protein	2.1975	S	Teichoic acid glycosylation protein
1578.88.peg.168	Permease of the drug/metabolite transporter (DMT) superfamily	2.1944	E, G	EamA-like transporter family
1578.88.peg.1121	hypothetical protein	2.1933	S	hypothetical protein
1578.88.peg.210	Diaminopimelate decarboxylase (EC 4.1.1.20)	2.1885	E	Specifically catalyzes the decarboxylation of meso- diaminopimelate (meso-DAP) to L-lysine (By similarity)
1578.88.peg.1083	Septum site-determining protein MinC	2.1833	D	Cell division inhibitor that blocks the formation of polar Z ring septums. Rapidly oscillates between the poles of the cell to destabilize FtsZ filaments that have formed before they mature into polar Z rings. Prevents FtsZ polymerization (By similarity)
1578.88.peg.1352	Lysyl-tRNA synthetase (class II) (EC 6.1.1.6)	2.1787	J	lysyL-tRNA synthetase
1578.88.peg.868	Transporter	2.1779	V	Part of the ABC transporter complex MacAB involved in macrolide export. Transmembrane domains (TMD) form a pore in the inner membrane and the ATP-binding domain (NBD) is responsible for energy generation (By similarity)
1578.88.peg.328	Preprotein translocase secY subunit (TC 3.A.5.1.1)	2.1761	U	The central subunit of the protein translocation channel SecYEG. Consists of two halves formed by TMs 1-5 and 6-10. These two domains form a lateral gate at the front which open onto the bilayer between TMs 2 and 7, and are clamped together by SecE at the back. The channel is closed by both a pore ring composed of hydrophobic SecY resides and a short helix (helix 2A) on the extracellular side of …
1578.88.peg.1218	TsaE protein, required for threonylcarbamoyladenosine t(6)A37 formation in tRNA	2.1761	S	protein family UPF0079, ATPase
1578.88.peg.1311	Hydroxymethylglutaryl-CoA reductase (EC 1.1.1.34)	2.1761	I	hydroxymethylglutaryL-CoA reductase
1578.88.peg.1093	RecA protein	2.1707	L	Can catalyze the hydrolysis of ATP in the presence of single-stranded DNA, the ATP-dependent uptake of single-stranded DNA by duplex DNA, and the ATP-dependent hybridization of homologous single-stranded DNAs. It interacts with LexA causing its activation and leading to its autocatalytic cleavage (By similarity)
1578.88.peg.1101	FIG146085: 3'-to-5' oligoribonuclease A, Bacillus type	2.1667	J	phosphoesterase RecJ domain protein
1578.88.peg.1100	Preprotein translocase subunit YajC (TC 3.A.5.1.1)	2.1666	U	Preprotein translocase subunit
1578.88.peg.1110	Thioredoxin	2.1666	O	Thioredoxin
1578.88.peg.1125	Adenine-specific methyltransferase (EC 2.1.1.72)	2.1666	L	Adenine-specific
1578.88.peg.682	FIG009688: Thioredoxin	2.1666	O	Thioredoxin
1578.88.peg.469	Histidyl-tRNA synthetase (EC 6.1.1.21)	2.1598	J	histidyl-tRNA synthetase
1578.88.peg.1095	FIG006542: Phosphoesterase	2.1497	S	metallophosphoesterase
1578.88.peg.225	DegV family protein	2.135	S	degv family
1578.88.peg.198	Transporter	2.1231	S	YibE F family protein
1578.88.peg.1014	hypothetical protein	2.1214	S	NA
1578.88.peg.246	ABC transporter, permease protein	2.1203	S	ABC transporter, permease
1578.88.peg.921	hypothetical protein	2.1188	S	hypothetical protein
1578.88.peg.1051	ATP synthase beta chain (EC 3.6.3.14)	2.1168	C	Produces ATP from ADP in the presence of a proton gradient across the membrane. The catalytic sites are hosted primarily by the beta subunits (By similarity)
1578.88.peg.1183	Ribosomal-protein-S18p-alanine acetyltransferase (EC 2.3.1.-)	2.1168	S	acetyltransferase
1578.88.peg.360	GTP pyrophosphokinase (EC 2.7.6.5)	2.1168	S	RelA SpoT domain protein
1578.88.peg.1155	COG1939: Ribonuclease III family protein	2.1168	S	Involved in correct processing of both the 5' and 3' ends of 23S rRNA precursor. Processes 30S rRNA precursor transcript even in absence of ribonuclease 3 (Rnc)
1578.88.peg.1179	DNA replication intiation control protein YabA	2.1168	S	Involved in initiation control of chromosome replication (By similarity)
1578.88.peg.447	COG2740: Predicted nucleic-acid-binding protein implicated in transcription termination	2.1168	K	Nucleic-acid-binding protein implicated in transcription termination
1578.88.peg.518	FIG00743134: hypothetical protein	2.1168	S	UPF0346 protein
1578.88.peg.520	Ribonuclease HII (EC 3.1.26.4)	2.1168	L	Endonuclease that specifically degrades the RNA of RNA- DNA hybrids (By similarity)
1578.88.peg.608	Thiamin pyrophosphokinase (EC 2.7.6.2)	2.1168	H	thiamine
1578.88.peg.639	GlpG protein (membrane protein of glp regulon)	2.1168	S	Rhomboid family
1578.88.peg.1192	Competence protein F homolog, phosphoribosyltransferase domain; protein YhgH required for utilization of DNA as sole source of carbon and energy	2.1168	S	Competence protein
1578.88.peg.407	dCMP deaminase (EC 3.5.4.12); Late competence protein ComEB	2.1168	F	deaminase
1578.88.peg.602	Acyl carrier protein	2.1168	I	Carrier of the growing fatty acid chain in fatty acid biosynthesis (By similarity)
1578.88.peg.1346	RNA binding protein, contains ribosomal protein S1 domain	2.1168	J	RNA binding s1 domain protein
1578.88.peg.1456	Lysozyme	2.1168	M	Lyzozyme M1 (1,4-beta-N-acetylmuramidase)
1578.88.peg.399	Inositol-1-monophosphatase (EC 3.1.3.25)	2.1168	G	inositol monophosphatase
1578.88.peg.1324	hypothetical protein	2.1168	S	hypothetical protein
1578.88.peg.1228	hypothetical protein	2.1168	S	hypothetical protein
1578.88.peg.1159	LSU ribosomal protein L33p @ LSU ribosomal protein L33p, zinc-dependent	2.1168	J	50S ribosomal protein L33
1578.88.peg.443	Prolyl-tRNA synthetase (EC 6.1.1.15), bacterial type	2.1085	J	Catalyzes the attachment of proline to tRNA(Pro) in a two-step reaction proline is first activated by ATP to form Pro- AMP and then transferred to the acceptor end of tRNA(Pro). As ProRS can inadvertently accommodate and process non-cognate amino acids such as alanine and cysteine, to avoid such errors it has two additional distinct editing activities against alanine. One activity is designated a…
1578.88.peg.465	GTP pyrophosphokinase (EC 2.7.6.5), (p)ppGpp synthetase I	2.1004	K, T	In eubacteria ppGpp (guanosine 3'-diphosphate 5-' diphosphate) is a mediator of the stringent response that coordinates a variety of cellular activities in response to changes in nutritional abundance (By similarity)
1578.88.peg.818	Oxidoreductase ion channel	2.0994	C	aldo keto reductase
1578.88.peg.421	GTP-binding protein Obg	2.0936	C	An essential GTPase which binds GTP, GDP and possibly (p)ppGpp with moderate affinity, with high nucleotide exchange rates and a fairly low GTP hydrolysis rate (By similarity). It may play a role in control of the cell cycle, stress response, ribosome biogenesis and in those bacteria that undergo differentiation, in morphogenesis control
1578.88.peg.790	Zinc ABC transporter, inner membrane permease protein ZnuB	2.0914	P	ABC, transporter
1578.88.peg.663	Hydrolase (HAD superfamily), YqeK	2.0884	H	Metal Dependent Phosphohydrolase
1578.88.peg.1211	Enolase (EC 4.2.1.11)	2.0796	G	Catalyzes the reversible conversion of 2- phosphoglycerate into phosphoenolpyruvate. It is essential for the degradation of carbohydrates via glycolysis (By similarity)
1578.88.peg.1077	Thiol peroxidase, Tpx-type (EC 1.11.1.15)	2.0796	O	Has antioxidant activity. Could remove peroxides or H(2)O(2) (By similarity)
1578.88.peg.1156	23S rRNA (guanosine-2'-O-) -methyltransferase rlmB (EC 2.1.1.-)	2.0796	J	RNA methyltransferase TrmH family group 3
1578.88.peg.344	N-acetylmuramoyl-L-alanine amidase (EC 3.5.1.28)	2.0796	N, U	flagellar rod assembly protein muramidase flgj
1578.88.peg.350	Aspartyl-tRNA(Asn) amidotransferase subunit A (EC 6.3.5.6) @ Glutamyl-tRNA(Gln) amidotransferase subunit A (EC 6.3.5.7)	2.0796	J	Allows the formation of correctly charged Gln-tRNA(Gln) through the transamidation of misacylated Glu-tRNA(Gln) in organisms which lack glutaminyl-tRNA synthetase. The reaction takes place in the presence of glutamine and ATP through an activated gamma-phospho-Glu-tRNA(Gln) (By similarity)
1578.88.peg.1310	Exopolyphosphatase (EC 3.6.1.11)	2.0796	F, P	ppx gppa phosphatase
1578.88.peg.510	unknown	2.0794	S	Pfam:Phage_integr_N
1578.88.peg.208	Diaminopimelate epimerase (EC 5.1.1.7)	2.0789	E	Catalyzes the stereoinversion of LL-2,6- diaminoheptanedioate (L,L-DAP) to meso-diaminoheptanedioate (meso- DAP), a precursor of L-lysine and an essential component of the bacterial peptidoglycan (By similarity)
1578.88.peg.563	Carbamoyl-phosphate synthase large chain (EC 6.3.5.5)	2.0735	E, F	carbamoylphosphate synthase large subunit
1578.88.peg.794	Lactoylglutathione lyase or related lyase	2.0725	S	glyoxalase bleomycin resistance protein dioxygenase
1578.88.peg.243	2-hydroxy-3-oxopropionate reductase (EC 1.1.1.60)	2.071	I	Dehydrogenase
1578.88.peg.393	Transcription regulator [contains diacylglycerol kinase catalytic domain]	2.0654	I	Diacylglycerol kinase
1578.88.peg.924	hypothetical protein	2.0621	S	hypothetical protein
1578.88.peg.61	2',3'-cyclic-nucleotide 2'-phosphodiesterase (EC 3.1.4.16)	2.0411	F	2',3'-cyclic-nucleotide 2'-phosphodiesterase EC 3.1.4.16
1578.88.peg.489	FIG146262: hypothetical protein	2.0403	S	dinuclear metal center protein, YbgI family
1578.88.peg.922	NADH:flavin oxidoreductase	2.0403	C	flavin oxidoreductase
1578.88.peg.819	COG0702: Predicted nucleoside-diphosphate-sugar epimerases	2.0372	S	Saccharopine dehydrogenase related protein
1578.88.peg.559	Glutathione peroxidase family protein	2.0371	O	Glutathione peroxidase
1578.88.peg.1410	Arginyl-tRNA synthetase (EC 6.1.1.19)	2.0365	J	Arginyl-tRNA synthetase
1578.88.peg.1328	DNA-directed RNA polymerase delta subunit (EC 2.7.7.6)	2.0337	K	Participates in both the initiation and recycling phases of transcription. In the presence of the delta subunit, RNAP displays an increased specificity of transcription, a decreased affinity for nucleic acids, and an increased efficiency of RNA synthesis because of enhanced recycling (By similarity)
1578.88.peg.417	GTP-binding protein EngB	2.0241	S	Necessary for normal cell division and for the maintenance of normal septation (By similarity)
1578.88.peg.222	DinG family ATP-dependent helicase CPE1197	2.0202	L	helicase
1578.88.peg.153	Acetyl-coenzyme A carboxyl transferase beta chain (EC 6.4.1.2)	2.0088	I	Component of the acetyl coenzyme A carboxylase (ACC) complex. Biotin carboxylase (BC) catalyzes the carboxylation of biotin on its carrier protein (BCCP) and then the CO(2) group is transferred by the transcarboxylase to acetyl-CoA to form malonyl- CoA (By similarity)
	L. timberlakei
fig|1578.88.peg.167	Permease of the drug/metabolite transporter (DMT) superfamily	2.6388	E, G	EamA-like transporter family
fig|1578.88.peg.1300	hypothetical protein	2.6317	S	hypothetical protein
fig|1578.88.peg.1453	Phosphate transport system permease protein PstC (TC 3.A.1.7.1)	2.6285	P	phosphate abc transporter
fig|1578.88.peg.384	Cysteine desulfurase (EC 2.8.1.7)	2.6216	E	Cysteine desulfurase
fig|1578.88.peg.1452	Phosphate transport system permease protein PstA (TC 3.A.1.7.1)	2.6148	P	phosphate ABC transporter (Permease
fig|1578.88.peg.1413	Aspartate racemase (EC 5.1.1.13)	2.6105	E	aspartate racemase
fig|1578.88.peg.237	Nitrogen regulatory protein P-II	2.5998	S	Inherit from COG: oxidoreductase
fig|1578.88.peg.779	Transcriptional regulator, XRE family	2.5988	K	XRE family Transcriptional regulator
fig|1578.88.peg.1303	DNA recombination and repair protein RecF	2.5826	L	it is required for DNA replication and normal SOS inducibility. RecF binds preferentially to single-stranded, linear DNA. It also seems to bind ATP (By similarity)
fig|1578.88.peg.1445	Teichoic acid glycosylation protein	2.5816	S	Teichoic acid glycosylation protein
fig|1578.88.peg.1454	Phosphate ABC transporter, periplasmic phosphate-binding protein PstS (TC 3.A.1.7.1)	2.5749	P	phosphate
fig|1578.88.peg.197	Glycine betaine ABC transport system, ATP-binding protein OpuAA (EC 3.6.3.32)	2.5575	E	Glycine betaine
fig|1578.88.peg.1027	Asparaginyl-tRNA synthetase (EC 6.1.1.22)	2.5462	J	asparaginyl-tRNA synthetase
fig|1578.88.peg.1299	Choline binding protein A	2.5439	S	NlpC/P60 family
fig|1578.88.peg.405	Lon-like protease with PDZ domain	2.5323	T	domain protein
fig|1578.88.peg.545	hypothetical protein	2.5322	S	hypothetical protein
fig|1578.88.peg.1077	Thiol peroxidase, Tpx-type (EC 1.11.1.15)	2.5129	O	Has antioxidant activity. Could remove peroxides or H(2)O(2) (By similarity)
fig|1578.88.peg.289	hypothetical protein	2.5	S	Membrane
fig|1578.88.peg.1082	Rod shape-determining protein MreD	2.5	M	Rod shape-determining protein MreD
fig|1578.88.peg.944	immunity protein PlnI, membrane-bound protease CAAX family	2.498	S	protease
fig|1578.88.peg.1021	Magnesium and cobalt transport protein CorA	2.4771	P	transporter
fig|1578.88.peg.385	hypothetical protein	2.4705	S	Putative amino acid metabolism
fig|1578.88.peg.55	hypothetical protein	2.4689	S	hypothetical protein
fig|1578.88.peg.217	Peroxide stress regulator PerR, FUR family	2.4605	K	regulator Fur family
fig|1578.88.peg.154	Acetyl-coenzyme A carboxyl transferase alpha chain (EC 6.4.1.2)	2.4506	I	Component of the acetyl coenzyme A carboxylase (ACC) complex. First, biotin carboxylase catalyzes the carboxylation of biotin on its carrier protein (BCCP) and then the CO(2) group is transferred by the carboxyltransferase to acetyl-CoA to form malonyl-CoA (By similarity)
fig|1578.88.peg.920	Multidrug-efflux transporter, major facilitator superfamily (MFS) (TC 2.A.1)	2.4488	G	Major Facilitator
fig|1578.88.peg.407	dCMP deaminase (EC 3.5.4.12); Late competence protein ComEB	2.4476	F	deaminase
fig|1578.88.peg.1083	Septum site-determining protein MinC	2.4476	D	Cell division inhibitor that blocks the formation of polar Z ring septums. Rapidly oscillates between the poles of the cell to destabilize FtsZ filaments that have formed before they mature into polar Z rings. Prevents FtsZ polymerization (By similarity)
fig|1578.88.peg.54	hypothetical protein	2.4476	S	hypothetical protein
fig|1578.88.peg.515	Hypothetical protein DUF194, DegV family	2.4476	S	degv family
fig|1578.88.peg.1059	Methionine ABC transporter permease protein	2.4466	P	ABC transporter, permease
fig|1578.88.peg.386	tRNA-specific 2-thiouridylase MnmA	2.4385	J	Catalyzes the 2-thiolation of uridine at the wobble position (U34) of tRNA, leading to the formation of s(2)U34 (By similarity)
fig|1578.88.peg.1014	hypothetical protein	2.4328	S	hypothetical protein
fig|1578.88.peg.8	Magnesium and cobalt efflux protein CorC	2.4217	P	CBS domain protein
fig|1578.88.peg.1076	tRNA S(4)U 4-thiouridine synthase (former ThiI)	2.4216	H	Catalyzes the ATP-dependent transfer of a sulfur to tRNA to produce 4-thiouridine in position 8 of tRNAs, which functions as a near-UV photosensor. Also catalyzes the transfer of sulfur to the sulfur carrier protein ThiS, forming ThiS-thiocarboxylate. This is a step in the synthesis of thiazole, in the thiamine biosynthesis pathway. The sulfur is donated as persulfide by IscS (By similarity)
fig|1578.88.peg.403	Ribosomal RNA small subunit methyltransferase D (EC 2.1.1.-)	2.3965	L	methyltransferase
fig|1578.88.peg.1035	Lipid A export ATP-binding/permease protein MsbA	2.3965	V	ABC transporter
fig|1578.88.peg.251	hypothetical protein	2.3965	S	hypothetical protein
fig|1578.88.peg.1199	Prolipoprotein diacylglyceryl transferase (EC 2.4.99.-)	2.3958	M	Transfers the N-acyl diglyceride group on what will become the N-terminal cysteine of membrane lipoproteins (By similarity)
fig|1578.88.peg.297	Deoxyadenosine kinase (EC 2.7.1.76) / Deoxyguanosine kinase (EC 2.7.1.113)	2.3842	F	deoxynucleoside kinase
fig|1578.88.peg.336	ATPase component of general energizing module of ECF transporters	2.3786	P	ATP-binding (A) component of a common energy-coupling factor (ECF) ABC-transporter complex. Unlike classic ABC transporters this ECF transporter provides the energy necessary to transport a number of different substrates
fig|1578.88.peg.579	DinG family ATP-dependent helicase YoaA	2.3738	L	helicase
fig|1578.88.peg.1260	Manganese catalase (EC 1.11.1.6)	2.3564	P	catalase
fig|1578.88.peg.409	DNA polymerase III delta subunit (EC 2.7.7.7)	2.3469	L	DNA polymerase iii, delta' subunit
fig|1578.88.peg.574	FIG005686: hypothetical protein	2.3469	S	UPF0398 protein
fig|1578.88.peg.41	hypothetical protein	2.3469	S	hypothetical protein
fig|1578.88.peg.444	DNA polymerase III alpha subunit (EC 2.7.7.7)	2.3466	L	Required for replicative DNA synthesis. This DNA polymerase also exhibits 3' to 5' exonuclease activity (By similarity)
fig|1578.88.peg.240	Transcriptional regulator, MarR family	2.3396	K	Transcriptional regulator
fig|1578.88.peg.337	ATPase component of general energizing module of ECF transporters	2.3174	P	ATP-binding (A) component of a common energy-coupling factor (ECF) ABC-transporter complex. Unlike classic ABC transporters this ECF transporter provides the energy necessary to transport a number of different substrates
fig|1578.88.peg.1180	rRNA small subunit methyltransferase I	2.3144	G	Catalyzes the 2'-O-methylation of the ribose of cytidine 1402 (C1402) in 16S rRNA (By similarity)
fig|1578.88.peg.1304	FIG002958: hypothetical protein	2.3144	S	S4 domain protein YaaA
fig|1578.88.peg.79	Aggregation promoting factor	2.3144	S	Lysm domain protein
fig|1578.88.peg.534	Phosphoribosylaminoimidazole carboxylase ATPase subunit (EC 4.1.1.21)	2.3144	F	phosphoribosylaminoimidazole carboxylase atpase subunit
fig|1578.88.peg.1340	L-lactate dehydrogenase (EC 1.1.1.27)	2.3035	C	L-lactate dehydrogenase
fig|1578.88.peg.596	conserved hypothetical protein	2.3035	S	Inherit from COG: ATPase activity
fig|1578.88.peg.412	Ribonuclease J2 (endoribonuclease in RNA processing)	2.2849	O	Metallo-Beta-Lactamase
fig|1578.88.peg.1080	Rod shape-determining protein MreB	2.2849	D	Rod shape-determining protein mreb
fig|1578.88.peg.413	hypothetical protein	2.2783	S	BS_ysoA related protein with TPR repeats
fig|1578.88.peg.1348	Hypoxanthine-guanine phosphoribosyltransferase (EC 2.4.2.8)	2.2747	F	hypoxanthine phosphoribosyltransferase
fig|1578.88.peg.448	ribosomal protein L7Ae family protein	2.2747	J	ribosomal protein
fig|1578.88.peg.1081	Rod shape-determining protein MreC	2.2666	M	Involved in formation and maintenance of cell shape (By similarity)
fig|1578.88.peg.153	Acetyl-coenzyme A carboxyl transferase beta chain (EC 6.4.1.2)	2.2664	I	Component of the acetyl coenzyme A carboxylase (ACC) complex. Biotin carboxylase (BC) catalyzes the carboxylation of biotin on its carrier protein (BCCP) and then the CO(2) group is transferred by the transcarboxylase to acetyl-CoA to form malonyl- CoA (By similarity)
fig|1578.88.peg.1351	tRNA dihydrouridine synthase B (EC 1.-.-.-)	2.2662	J	Catalyzes the synthesis of dihydrouridine, a modified base found in the D-loop of most tRNAs (By similarity)
fig|1578.88.peg.1070	Uncharacterized ATPase (AAA family) associated with cysteine desulfurase	2.2522	L	recombination factor protein RarA	G2KUP3
fig|1578.88.peg.1201	UTP--glucose-1-phosphate uridylyltransferase (EC 2.7.7.9)	2.2504	M	UTP-glucose-1-phosphate uridylyltransferase
fig|1578.88.peg.415	Cell division trigger factor (EC 5.2.1.8)	2.2457	O	Involved in protein export. Acts as a chaperone by maintaining the newly synthesized protein in an open conformation
fig|1578.88.peg.1450	Phosphate transport ATP-binding protein PstB (TC 3.A.1.7.1)	2.2394	P	Part of the ABC transporter complex PstSACB involved in phosphate import. Responsible for energy coupling to the transport system (By similarity)
fig|1578.88.peg.1294	SSU ribosomal protein S6p	2.2247	J	Binds together with S18 to 16S ribosomal RNA (By similarity)
fig|1578.88.peg.660	FIG007079: UPF0348 protein family	2.2247	S	UPF0348 protein
fig|1578.88.peg.1345	Cell division protein DivIC (FtsB), stabilizes FtsL against RasP cleavage	2.2247	D	Septum formation initiator
fig|1578.88.peg.80	Aspartate carbamoyltransferase (EC 2.1.3.2)	2.2247	F	aspartate transcarbamylase
fig|1578.88.peg.51	Transcriptional regulator, GntR family	2.2247	K	Transcriptional regulator
fig|1578.88.peg.48	FIG00742412: hypothetical protein	2.2247	S	Domain of unknown function (DUF1836)
fig|1578.88.peg.560	Substrate-specific component FolT of folate ECF transporter	2.2175	S	Membrane
fig|1578.88.peg.1062	hypothetical protein	2.2149	S	hypothetical protein
fig|1578.88.peg.383	5'-methylthioadenosine nucleosidase (EC 3.2.2.16) @ S-adenosylhomocysteine nucleosidase (EC 3.2.2.9)	2.2111	F	Catalyzes the irreversible cleavage of the glycosidic bond in both 5'-methylthioadenosine (MTA) and S- adenosylhomocysteine (SAH AdoHcy) to adenine and the corresponding thioribose, 5'-methylthioribose and S-ribosylhomocysteine, respectively (By similarity)
fig|1578.88.peg.591	16S rRNA processing protein RimM	2.1976	J	An accessory protein needed during the final step in the assembly of 30S ribosomal subunit, possibly for assembly of the head region. Probably interacts with S19. Essential for efficient processing of 16S rRNA. May be needed both before and after RbfA during the maturation of 16S rRNA. It has affinity for free ribosomal 30S subunits but not for 70S ribosomes (By similarity)
fig|1578.88.peg.675	Dephospho-CoA kinase (EC 2.7.1.24)	2.1976	H	Catalyzes the phosphorylation of the 3'-hydroxyl group of dephosphocoenzyme A to form coenzyme A (By similarity)
fig|1578.88.peg.1033	hypothetical protein	2.1976	S	hypothetical protein
fig|1578.88.peg.594	hypothetical protein	2.1976	S	hypothetical protein
fig|1578.88.peg.1257	FIG011501: YycH protein	2.1948	S	YycH protein
fig|1578.88.peg.1170	Ribosomal RNA small subunit methyltransferase C (EC 2.1.1.52)	2.1893	J	methyltransferase
fig|1578.88.peg.1451	Phosphate transport ATP-binding protein PstB (TC 3.A.1.7.1)	2.184	P	Part of the ABC transporter complex PstSACB involved in phosphate import. Responsible for energy coupling to the transport system (By similarity)
fig|1578.88.peg.1245	Manganese transport protein MntH	2.1806	P	H( )-stimulated, divalent metal cation uptake system (By similarity)
fig|1578.88.peg.1025	Manganese transport protein MntH	2.1793	P	)-transporter
fig|1578.88.peg.576	Multimodular transpeptidase-transglycosylase (EC 2.4.1.129) (EC 3.4.-.-)	2.1766	M	penicillin-binding protein
fig|1578.88.peg.967	Cell wall-associated hydrolases (invasion-associated proteins)	2.1691	M	NlpC/P60 family
fig|1578.88.peg.411	SSU ribosomal protein S15p (S13e)	2.16	J	Forms an intersubunit bridge (bridge B4) with the 23S rRNA of the 50S subunit in the ribosome (By similarity)
fig|1578.88.peg.436	Translation elongation factor Ts	2.16	J	Associates with the EF-Tu.GDP complex and induces the exchange of GDP to GTP. It remains bound to the aminoacyl-tRNA.EF- Tu.GTP complex up to the GTP hydrolysis stage on the ribosome (By similarity)
fig|1578.88.peg.787	N-acetylmuramoyl-L-alanine amidase (EC 3.5.1.28)	2.16	M	n-acetylmuramoyl-l-alanine amidase
fig|1578.88.peg.974	hypothetical protein	2.16	S	NA
fig|1578.88.peg.382	hypothetical protein	2.16	S	hypothetical protein
fig|1578.88.peg.195	Glycine betaine ABC transport system, glycine betaine-binding protein OpuAC	2.1573	E	Glycine betaine
fig|1578.88.peg.414	Translation elongation factor Tu	2.1518	J	This protein promotes the GTP-dependent binding of aminoacyl-tRNA to the A-site of ribosomes during protein biosynthesis (By similarity)
fig|1578.88.peg.1047	ATP synthase F0 sector subunit b (EC 3.6.3.14)	2.137	C	Component of the F(0) channel, it forms part of the peripheral stalk, linking F(1) to F(0) (By similarity)
fig|1578.88.peg.53	Similar to ribosomal large subunit pseudouridine synthase D, Bacillus subtilis YhcT type	2.1369	J	pseudouridine synthase
fig|1578.88.peg.943	Membrane-bound protease, CAAX family	2.1249	S	CAAX amino terminal protease family
fig|1578.88.peg.406	Late competence protein ComEA, DNA receptor	2.1187	L	Competence protein
fig|1578.88.peg.1293	Single-stranded DNA-binding protein	2.1152	L	single-stranded DNA-binding protein
fig|1578.88.peg.1334	UDP-N-acetylmuramoylalanyl-D-glutamyl-2,6-diaminopimelate--D-alanyl-D-alanine ligase (EC 6.3.2.10)	2.1149	M	Involved in cell wall formation. Catalyzes the final step in the synthesis of UDP-N-acetylmuramoyl-pentapeptide the precursor of murein (By similarity)
fig|1578.88.peg.370	Phospho-N-acetylmuramoyl-pentapeptide-transferase (EC 2.7.8.13)	2.1149	M	First step of the lipid cycle reactions in the biosynthesis of the cell wall peptidoglycan (By similarity)
fig|1578.88.peg.1211	Enolase (EC 4.2.1.11)	2.1061	G	Catalyzes the reversible conversion of 2- phosphoglycerate into phosphoenolpyruvate. It is essential for the degradation of carbohydrates via glycolysis (By similarity)
fig|1578.88.peg.1040	Peptide chain release factor 1	2.1039	J	Peptide chain release factor 1 directs the termination of translation in response to the peptide chain termination codons UAG and UAA (By similarity)
fig|1578.88.peg.572	FIG001721: Predicted N6-adenine-specific DNA methylase	2.1004	L	Specifically methylates the guanine in position 2445 (m2G2445) and the guanine in position 2069 (m7G2069) of 23S rRNA (By similarity)
fig|1578.88.peg.911	hypothetical protein	2.0864	S	TM2 domain
fig|1578.88.peg.124	ABC transporter, ATP-binding protein	2.0852	V	ABC transporter
fig|1578.88.peg.1065	D-alanine--D-alanine ligase (EC 6.3.2.4)	2.0846	M	Cell wall formation (By similarity)
fig|1578.88.peg.1058	Methionine ABC transporter ATP-binding protein	2.0727	P	Part of the ABC transporter complex MetNIQ involved in methionine import. Responsible for energy coupling to the transport system (By similarity)
fig|1578.88.peg.1137	Predicted transcriptional regulator of N-Acetylglucosamine utilization, GntR family	2.0727	K	(GntR family) (Transcriptional regulator
fig|1578.88.peg.1190	FIG000605: protein co-occurring with transport systems (COG1739)	2.0727	S	protein family UPF0029, Impact, N-terminal protein
fig|1578.88.peg.593	SSU ribosomal protein S16p	2.0727	J	30s ribosomal protein S16
fig|1578.88.peg.1220	Exonuclease	2.0727	L	dna polymerase iii
fig|1578.88.peg.1238	D-alanyl-D-alanine carboxypeptidase (EC 3.4.16.4)	2.0727	M	ErfK YbiS YcfS YnhG
fig|1578.88.peg.7	Ribonucleotide reduction protein NrdI	2.0727	F	NrdI protein
fig|1578.88.peg.1346	RNA binding protein, contains ribosomal protein S1 domain	2.0727	J	RNA binding s1 domain protein
fig|1578.88.peg.921	hypothetical protein	2.0727	S	hypothetical protein
fig|1578.88.peg.1268	hypothetical protein	2.0582	S	hypothetical protein
fig|1578.88.peg.377	FIG001583: hypothetical protein, contains S4-like RNA binding domain	2.0156	J	s4 domain protein
fig|1578.88.peg.196	Glycine betaine ABC transport system, permease protein OpuAB	1.9998	E	Glycine betaine
fig|1578.88.peg.1084	Septum site-determining protein MinD	1.9998	D	site-determining protein
fig|1578.88.peg.1078	Valyl-tRNA synthetase (EC 6.1.1.9)	1.9936	J	amino acids such as threonine, to avoid such errors, it has a posttransfer editing activity that hydrolyzes mischarged Thr-tRNA(Val) in a tRNA-dependent manner (By similarity)
fig|1578.88.peg.548	6-phospho-3-hexuloisomerase	1.9911	G	6-phospho 3-hexuloisomerase
fig|1578.88.peg.523	Site-specific tyrosine recombinase	1.9895	L	Site-specific tyrosine recombinase, which acts by catalyzing the cutting and rejoining of the recombining DNA molecules. The XerC-XerD complex is essential to convert dimers of the bacterial chromosome into monomers to permit their segregation at cell division. It also contributes to the segregational stability of plasmids (By similarity)
fig|1578.88.peg.390	Ribose-phosphate pyrophosphokinase (EC 2.7.6.1)	1.986	F	Phosphoribosyl pyrophosphate synthase
fig|1578.88.peg.229	L-asparaginase (EC 3.5.1.1)	1.9781	E	l-asparaginase (EC 3.5.1.1)

## Sheet: SupplementalTable6
Supplementary Table 6: Branch-site model for Sites Under Positive Selection by selected foreground branch and background branch
Representative Gene ID	Gene	Gene Class Category	LRT (1 df) p-value(*=<.05, **=<.01)	no. sites detected
L. micheneri clade foreground branch, all Lactobacillus outgroup background branch
1578.88.peg.1036	Beta-lactamase class C and other penicillin binding proteins	V	3.970174*	4
1578.88.peg.1077	Thiol peroxidase, Tpx-type (EC 1.11.1.15)	O	2.84246*	4
1578.88.peg.1088	FIG001621: Zinc protease	O	4.327917*	3
1578.88.peg.1145	Cell envelope-associated transcriptional attenuator LytR-CpsA-Psr, subfamily F2 (as in PMID19099556)	K	5.166566*	6
1578.88.peg.1151	DNA repair protein RadA	O	4.558262*	4
1578.88.peg.1153	Glutamyl-tRNA synthetase (EC 6.1.1.17) @ Glutamyl-tRNA(Gln) synthetase (EC 6.1.1.24)	J	5.797337**	2
1578.88.peg.1155	COG1939: Ribonuclease III family protein	S	3.523377*	2
1578.88.peg.1163	LSU ribosomal protein L1p (L10Ae)	J	4.802891*	1
1578.88.peg.1165	LSU ribosomal protein L7/L12 (P1/P2)	J	7.875737**	2
1578.88.peg.1172	DNA polymerase III subunits gamma and tau (EC 2.7.7.7)	L	2.934519*	2
1578.88.peg.1180	rRNA small subunit methyltransferase I	G	2.904055*	3
1578.88.peg.1204	Excinuclease ABC subunit A	L	3.292055*	3
1578.88.peg.1257	FIG011501: YycH protein	S	9.181034**	12
1578.88.peg.129	probable membrane protein yetF	S	3.248299*	10
1578.88.peg.1315	Methionyl-tRNA synthetase (EC 6.1.1.10)	J	5.432213**	5
1578.88.peg.1334	UDP-N-acetylmuramoylalanyl-D-glutamyl-2,6-diaminopimelate--D-alanyl-D-alanine ligase (EC 6.3.2.10)	M	3.004371*	3
1578.88.peg.1335	DEAD-box ATP-dependent RNA helicase CshA (EC 3.6.4.13)	L	42.62774**	1
1578.88.peg.1341	Peptidyl-tRNA hydrolase (EC 3.1.1.29)	J	2.983986*	3
1578.88.peg.1351	tRNA dihydrouridine synthase B (EC 1.-.-.-)	J	2.954382*	5
1578.88.peg.1422	Acetylornithine deacetylase/Succinyl-diaminopimelate desuccinylase and related deacylases	E	6.115604**	5
1578.88.peg.1431	Glycosyltransferase LafB, responsible for the formation of Gal-Glc-DAG	M	12.69064*	3
1578.88.peg.1437	Peptide chain release factor 3	J	2.972307*	3
1578.88.peg.1440	Regulatory protein recX	S	4.575845*	6
1578.88.peg.152	Biotin carboxylase of acetyl-CoA carboxylase (EC 6.3.4.14)	I	3.881239*	2
1578.88.peg.163	membrane protein, MmpL family	S	6.247186**	5
1578.88.peg.198	Transporter	S	2.78314*	11
1578.88.peg.204	hypothetical protein	S	5.324897**	1
1578.88.peg.233	Duplicated ATPase component YkoD of energizing module of thiamin-regulated ECF transporter for HydroxyMethylPyrimidine	P	4.823608*	4
1578.88.peg.250	COG0488: ATPase components of ABC transporters with duplicated ATPase domains	S	3.615668*	2
1578.88.peg.296	Lysine-specific permease	E	4.731786*	2
1578.88.peg.306	Translation elongation factor G	J	7.739902**	3
1578.88.peg.309	LSU ribosomal protein L4p (L1e)	J	3.646402*	1
1578.88.peg.350	Aspartyl-tRNA(Asn) amidotransferase subunit A (EC 6.3.5.6) @ Glutamyl-tRNA(Gln) amidotransferase subunit A (EC 6.3.5.7)	J	13.509276**	4
1578.88.peg.368	Cell division protein FtsL	D	8.521821**	3
1578.88.peg.370	Phospho-N-acetylmuramoyl-pentapeptide-transferase (EC 2.7.8.13)	M	4.085779*	1
1578.88.peg.38	Substrate-specific component BioY of biotin ECF transporter	S	3.399536*	3
1578.88.peg.389	RecD-like DNA helicase YrrC	L	3.779089*	2
1578.88.peg.4	Glucose-6-phosphate 1-dehydrogenase (EC 1.1.1.49)	G	3.033231*	2
1578.88.peg.408	Late competence protein ComEC, DNA transport	S	4.453179*	6
1578.88.peg.413	hypothetical protein	S	8.495242**	23
1578.88.peg.436	Translation elongation factor Ts	J	4.057539*	2
1578.88.peg.454	Heat shock protein GrpE	O	3.352743*	5
1578.88.peg.47	Cation-transporting ATPase, E1-E2 family	P	7.64124**	9
1578.88.peg.472	CDP-glycerol: N-acetyl-beta-D-mannosaminyl-1,4-N-acetyl-D-glucosaminyldiphosphoundecaprenyl glycerophosphotransferase	M	12.39802**	1
1578.88.peg.481	Diacylglycerol kinase (EC 2.7.1.107)	M	4.000101*	5
1578.88.peg.485	Glycyl-tRNA synthetase beta chain (EC 6.1.1.14)	J	2.845966*	4
1578.88.peg.503	ATP-dependent DNA helicase RecQ	L	19.136443**	3
1578.88.peg.529	Manganese-dependent inorganic pyrophosphatase (EC 3.6.1.1)	C	5.51117**	2
1578.88.peg.53	Similar to ribosomal large subunit pseudouridine synthase D, Bacillus subtilis YhcT type	J	3.42186*	5
1578.88.peg.568	Formate--tetrahydrofolate ligase (EC 6.3.4.3)	F	3.372077*	3
1578.88.peg.572	FIG001721: Predicted N6-adenine-specific DNA methylase	L	5.531215**	7
1578.88.peg.576	Multimodular transpeptidase-transglycosylase (EC 2.4.1.129) (EC 3.4.-.-) / Penicillin-binding protein 1A/1B (PBP1)	M	3.619734*	3
1578.88.peg.582	Phosphomevalonate kinase (EC 2.7.4.2)	I	4.667947*	2
1578.88.peg.597	Signal recognition particle, subunit Ffh SRP54 (TC 3.A.5.1.1)	U	6.088707**	2
1578.88.peg.599	Signal recognition particle receptor protein FtsY (=alpha subunit) (TC 3.A.5.1.1)	U	5.657587**	5
1578.88.peg.614	Methionyl-tRNA formyltransferase (EC 2.1.2.9)	J	6.623678**	6
1578.88.peg.631	Dimeric dUTPase (EC 3.6.1.23)	S	3.743964*	3
1578.88.peg.646	Phenylalanyl-tRNA synthetase beta chain (EC 6.1.1.20)	J	3.377212*	1
1578.88.peg.658	LSU ribosomal protein L32p	J	4.343511*	1
1578.88.peg.673	Helicase loader DnaB	L	3.636084*	6
1578.88.peg.681	Phenylalanyl-tRNA synthetase domain protein (Bsu YtpR)	J	2.905325*	3
1578.88.peg.685	ABC transporter, permease protein EscB	U	3.920292*	7
1578.88.peg.687	Histidine triad (HIT) nucleotide-binding protein, similarity with At5g48545 and yeast YDL125C (HNT1)	F, G	3.286791*	3
1578.88.peg.689	Foldase protein PrsA precursor (EC 5.2.1.8) @ Foldase clustered with pyrimidine conversion	O	7.211175**	11
1578.88.peg.693	Proline dipeptidase (EC 3.4.13.9)	E	3.270074*	10
1578.88.peg.749	Signal peptidase I (EC 3.4.21.89)	U	3.057655*	1
1578.88.peg.756	ABC-type amino acid transport system, permease and periplasmic component	E	3.453753*	1
1578.88.peg.8	Magnesium and cobalt efflux protein CorC	P	4.167629*	1
1578.88.peg.821	ATP-dependent nuclease, subunit B	L	5.349208*	6
1578.88.peg.861	Malolactic enzyme (EC 1.-.-.-)	C	3.22952*	1
1578.88.peg.900	Lysyl aminopeptidase (EC 3.4.11.15)	E	5.216624*	10
1578.88.peg.996	nucleoside transport protein	F	6.41705**	1
1578.88.peg.998	Chromosome (plasmid) partitioning protein ParA	D	3.030246*	4
1578.88.peg.999	Chromosome (plasmid) partitioning protein ParB	K	3.090187*	5
L. micheneri species foreground branch, L. micheneri clade background branch
1578.88.peg.721	Lead, cadmium, zinc and mercury transporting ATPase (EC 3.6.3.3) (EC 3.6.3.5); Copper-translocating P-type ATPase (EC 3.6.3.4)	P	9.476734**	4
1578.88.peg.831	NADH peroxidase Npx (EC 1.11.1.1)	P	4.039102*	1
1578.88.peg.1422	Acetylornithine deacetylase/Succinyl-diaminopimelate desuccinylase and related deacylases	E	10.708662**	1
1578.88.peg.1012	transcriptional regulator, MerR family	J	4.801218*	2
1578.88.peg.28	Phage protein	S	11.328272**	2
1578.88.peg.915	Spermidine N1-acetyltransferase (EC 2.3.1.57)	J	8.546964**	1
1578.88.peg.40	Glycerophosphoryl diester phosphodiesterase (EC 3.1.4.46)	C	4.022318*	1
1578.88.peg.830	hypothetical protein	S	8.100102**	2
L. timberlakei species foreground branch, L. micheneri clade background branch
1578.88.peg.1334	UDP-N-acetylmuramoylalanyl-D-glutamyl-2,6-diaminopimelate--D-alanyl-D-alanine ligase (EC 6.3.2.10)	M	4.070196*	1
1578.88.peg.573	Cell division protein GpsB, coordinates the switch between cylindrical and septal cell wall synthesis by re-localization of PBP1	D	7.012696**	1
1578.88.peg.1030	Phosphoglycerate mutase family	G	3.997342*	1
1578.88.peg.211	2,3,4,5-tetrahydropyridine-2,6-dicarboxylate N-acetyltransferase (EC 2.3.1.89)	E	7.196594**	1
1578.88.peg.1245	Manganese transport protein MntH	P	13.415064**	1
1578.88.peg.885	Catalase (EC 1.11.1.6)	P	6.490566**	1
1578.88.peg.1024	Transcriptional regulator, GntR family domain / Aspartate aminotransferase (EC 2.6.1.1)	K	7.26251**	1
1578.88.peg.944	immunity protein PlnI, membrane-bound protease CAAX family	S	5.64839**	1
1578.88.peg.916	hypothetical protein	S	6.945412**	3
1578.88.peg.924	hypothetical protein	S	37.350914**	3
1578.88.peg.28	Phage protein	S	23.939862**	4
1578.88.peg.1266	glucosyltransferase-S	M	4.182752*	1

## Sheet: SupplementalTable7
Function Group	RAST Automated Annotation / Alternative UniProt or SwissModel Annotation	Ortholog representative based on Type Strain	Analyses Detected	Cited Study
Osmoregulation and pH tolerance	K+ uptake system	640331.3.peg.939	Fst	Trchounian and Kobayashi 1999
	UDP-N-acetylmuramoylalanyl-D-glutamyl-2,6-diaminopimelate--D-alanyl-D-alanine ligase	640331.3.peg.1424	Fst	Wright and Walsh 1992
	lipoteichoic acid synthase type IIb (LtsB)	640331.3.peg.1335	Fst	Palomino et al. 2013
	glutamine transport ATP-binding protein (glnQ)	640331.3.peg.315	(-) Tajima’s D	Cotter and Hill 2003
	glycine betaine ABC transport genes (opuAA\AB\AC)	640331.3.peg.1230, 640331.3.peg.1231, 640331.3.peg.1232	(+) Tajima’s D	Papadimitriou et al. 2016
	2,3-butanediol dehydrogenase	640331.3.peg.456	Positive selection	F. J. Lee et al. 2015
Temperature Tolerance	Cold-shock DEAD-box protein A (cshA)	640331.3.peg.1423	Fst and Positive selection	Hunger et al. 2006
	Cold-shock DEAD-box protein B (cshB)	1578.91.peg.1099	(-) Tajima’s D	Hunger et al. 2006
Host binding and Adherence	Fibronectin/fibrinogen binding protein	640331.3.peg.612;	Positive Selection, Gene gain, and Accessory Genome Analysis	Henderson et al. 2011
	Polysaccharide Biosynthesis Gene Cluster	1578.84.peg.266-1578.84.peg.280	Accessory Genome Analysis	I.-C. Lee et al. 2016
Metabolism	Pectate Lyase	640331.3.peg.359, 640331.3.peg.1283	Gene Gain and Accessory Genome Analysis	Sakellaris, Nikolaropoulos, and Evangelopoulos 1989
Stress response	YefM/YoeB	1578.91.peg.1161, 1578.91.peg.1174	Gene Gain	Wang and Wood 2011
Antimicrobial Effectors	Beta-hexosanimidase Dispersin B (dspB)	640331.3.peg.616, 640331.3.peg.742	Gene Gain	Donelli et al. 2007
Detoxification	Biphenyl-2,3-diol 1,2-dioxygenase III	640331.3.peg.1174	Gene Gain	Ishigooka et al. 1986
	cobalt-zinc-cadmium resistance protein (cadA)	640331.3.peg.445	Gene Gain	Zhai et al. 2017
	cadmium, zinc, and mercury transporting ATPase (copB)	1578.84.peg.1038	Positive Selection	Solioz et al. 2010
	manganese transport protein (mntH)	1578.84.peg.1302	Positive Selection	Makui et al. 2000
	Catalase	640331.3.peg.212	Positive Selection	Knauf, Vogel, and Hammes 1992
